# Supplementary material for: Fine Mapping and Transcriptome Analysis Reveal Candidate Genes Associated with Hybrid Lethality in Cabbage (Brassica Oleracea)
Source: Genes (Basel). 2017 Jun 5;8(6):147. doi: 10.3390/genes8060147 (PMC5485511; doi:10.3390/genes8060147)
Supplement: Supplementary file 1 [file genes-08-00147-s001.zip]

Archive with 1 entries (1 files):
- genes-191508-supplementary.xls
