# Supplementary material for: Fine Mapping and Transcriptome Analysis Reveal Candidate Genes Associated with Hybrid Lethality in Cabbage (Brassica Oleracea)
Source: Genes (Basel). 2017 Jun 5;8(6):147. doi: 10.3390/genes8060147 (PMC5485511; doi:10.3390/genes8060147)
Supplement: Supplementary file 1 [file genes-08-00147-s001.zip › genes-191508-supplementary.xls]

## Sheet: Table S1
Information of primers used for qRT-PCR
Primer name	Forward Primer（5′to 3′）	Reverse Primer（3′to 5′）
RTBo1g153250	GTCAAATGGTGATTCCCGT	TCTTGGTGGCGTGGACTTA
RTBo1g153270	CGTGTCGAGGACGGTGTTTA	GCGTCTCCACCTTCGTATCA
RTBo1g153280	CAAGAAAGACTGAATGACAAGA	GACCAAAAGCATACATACAAAA
RTBo1g153320	TGAAGCTGGTATAGGACAAACG	TGACCCTGAACTCAAAGCAAAG
RTBo1g153330	ATCATACTCCTCACATCTTCCA	GATTCTCTGCGGCTATCTTCTC
RTBo1g153380	CGCCACTAATCTCAAGCGT	TGACAGGAAGAACCTCCAGC
RTBo1g153440	AGCCTTGTGAGGTTCTTCCAGC	AAGCCACCCTTACCGAGTTTCC
RTBo1g153460	TCGGCTCAAGAAGAGATGG	AATGGATGGGCAGAGGAA
RTBo4g173740	ATGCCTGAGCCTTTGGTT	GTTTGCGTCTCTGTGTTGAA
RTBo4g173750	ATGGTCTGCTGGTTGTGTT	GCATCGGATTTCTTCTCG
RTBo4g173780	TGCTTCTGGTCCATCATTGCAT	ACTTTTCTGCGGCTACGTCT
RTBo4g173810	AAGTTGGTCATCGCTGGGG	CAGAGGACCCGGAAAATGGA
actin	CCAGAGGTCTTGTTCCAGCCATC	GTTCCACCACTGAGCACAATGTTAC

## Sheet: Table S2
Chi-square goodness-of-fit test ratios of segregating populations
Segregation population	Total plants number	Number of Lethal individuals*	Number of Normal individuals	Lethal Ratio（%）	χ2#
A:(09-211 ´ 87-534) ´ 09-222	300	142	158	47.3	0.85
B: (09-211 ´ 87-534) ´ 09-222	2855	1422	1443	49.8	0.04
C: (09-222 ´ 87-534) ´ 09-211	1800	874	926	48.6	1.5
D: (09-222 ´ 11-196) ´ 09-211	2900	1473	1427	50.8	0.73
E: (09-222 ´ 96-100) ´ 09-211	2000	1018	982	50.9	0.65
*: Lethal individuals and normal individuals were determined at the rosette stage by visual inspection
#: χ2 >χ2O.O5 = 3.84 is considered significant

## Sheet: Table S3A
Polymorphic primers used for BoHL1 fine mapping
Primer Name	Physical Location on C1	Forward Primer（5′ to 3′）	Reverse Primer（3′ to 5′）
HL001*	39731894	CTTATCATCACCATCCATCC	ACAAAGCTCTGTTTCAGCAT
HL012*	39968608	CATACACCGCTGTTTTAAGG	TTGTGGAGCAAATAGAGTCC
HL028*	40360684	GAGCTTGTTTGGAAGAGAGA	AAAGATGCAAGAAAGAGCTG
D105*	40363439	GTGGCCAATCAAATATAACC	CTCAACATAATGGAGGTTTC
HL032*	40373674	ATCCTCAAGAAGCATCAAAC	GGATAATGAATCTTGCTCTG
HL036*	40502195	TCATCGCGCAGTGATTTA	GCAACTTACCTTTTGTGGTT
HL051*	41063342	TGACGAACCTCTTCATCTCT	GCGATGTTTAATCTAACGGT
BoHLTO118	42584137	TGAAACAAAGGCTCTAGCTAGCA	TTCTTTGCAAGCATCAGCATCAA
BoHLTO119	42670038	TGCTCTGTTTCTTCTGATTGTGT	GAGAACTGGGAGTGAGTGTGTAG
BoHLTO120	42772807	AACTCTACTTCCATTGTCGAAGA	TGACCTAATACGATAAAACAATAGCA
BoHLTO121	42774048	TGATTGGGTCGGTAATTTGTTGC	ACACTGATGTTTCGAGCTAGTCA
BoHLTO122	42774887	AGAAAACCCCCAAAGAACAACTT	TGATGAGCGAAAATACTAGCTGGT
BoHLTO123	42779091	ACGGTTAGGTGAGTTTGAATGGT	TAAATATTTCGCACTTAGCCGTG
BoHLTO124	42793815	TGCAAAACAAGAAAGGGTAGTCC	GCCGGTCCTATAATTTTGGGAGA
BoHLTO130	42905646	GTCTCCTGTTTTGCTCCACATTC	ACATCCTTCCATTGTCACTAACA
BoHLTO131	42920689	ACGATTTGAGAGATCTCTTACCA	ACACATAACCATATTTCAACCAAT
BoHLTO132	42975389	TCTGGTATTCATTTTTGCGTGGC	GTTGGCTAAGTCCGTTCCAAAAA
BoHLTO133	43006885	GCCAACTCTCCAGAATTTCCAGA	AAACCGGATACTTACCTTGCTCA
BoHLTO134	43034544	GCGTCGTTATGGTTTGCTGTTTA	AGACCAACACGTCATATGTACAT
BoHLTO135	43506133	ACACACACACACAAAAAGAGCTA	AGCTCTATCATAGCAAGAATCGGG
BoHLTO136	43720786	GGATCCATCCACGATCTCTCTAA	CTACCAACGACGTTTCCTCCTG
*: this primer was obtained from the paper by Hu et al. (2016)

## Sheet: Table S3B
Polymorphic primers used for BoHL2 fine mapping
Primer Name	Physical Location on C4	Forward Primer（5′ to 3′）	Reverse Primer（3′ to 5′）
HL204*	44603328	CAAGTTTCCGAGAGATGAAG	ATTGTCCCGCCTTTATTTAG
HL205*	44622468	CCTGAAACTGTTTTCTTGCT	ACTGATGCAAAATCAAGTCC
HL207*	45681773	GCGGCCCAATATATCTCTA	TAAACAAGGAATGATCTCCG
HL209*	45763718	AAATGCGCACTTTAGGTAAG	TATGACAAGCCTCTTGGAAC
HL213*	45955493	CTTGGACCACTGTTCAATCT	TGACAATCATCTTCACCGTA
HL227*	46266526	GTGGCTCAATCAAAGCTAAC	TGTGCATCTCTCTTTCACTG
HL230*	46320472	TAACCTGGGAAGACGAAGTA	AGTTACGGTTGTGTTTTTCG
HL234*	46336754	AGCAACTTGTGTCTCGTTCT	CCATCATCGCCATAATAACT
HL235*	46408921	TTATTTATGGAAGGGTCGG	ATGATCACTGACCTCGATTC
HL249*	47534851	CTCAAACGAAGACGAAAATC	AATGCAAACTAGACCGTCAC
HL251*	47619454	TACTAGGCCGATTCGATAAA	CCGGTCACATTTCTATTGTT
BoHLTO218	46162407	TTAAGGGTTGAACGTGGATGACA	AGGCCTAAAAGATACACATCTCGA
BoHLTO219	46289641	TAGAGCAAAGCAAATCACGCAAA	AAGAACTTGCCAAATTCTCTGCC
BoHLTO220	46304511	TCCCATGAACTTGTGTAAGAAGT	TTTGGACAACAAGGTTGAGAAGC
BoHLTO222	46771685	ATGGGAAGGAAGAGAGAAGCTTG	AAGAAGAGAGAAGCCCAAGAACC
BoHLTO223	47177899	TCGTTGTTGTGTGTTCTTCATCG	AGGGTTCGCCGTATTGAGTTTAT
BoHLTO224	47450452	AGGGAAATAGAACAAAGCATCAGA	GGTCCAAACAAGCTTAGAAACCC
BoHLTO225	52040075	GTGACTGCGTTACATGTTAAGGG	AGACAGTACAATGCATCAGAGCT
*: this primer was obtained from the paper by Hu et al. (2016).

## Sheet: Table S4
Summary of the sequence data analysis
Sample	Raw Reads	Clean Reads	Error Rate	Q20 (%)	Q30 (%)	GC Content (%)	Mapped Rate (%)
F1_N_1	64325438	62270894	0.01	98.06	95.46	45.73	71.67
F1_N_2	48860932	47258492	0.01	96.9	92.87	46.05	68.7
F1_N_3	53156642	51174512	0.02	97.02	93.12	45.77	68.33
F1_W_1	41794616	40343304	0.02	96.85	92.77	46.34	67.82
F1_W_2	37877454	36658898	0.01	96.84	92.74	47.19	70.41
F1_W_3	38909548	37672850	0.01	96.81	92.69	46.43	69.12
‘F1N_1’, ‘F1N_2’, and ‘F1N_3’: three biological repetitions of treatment ‘F1_N’;
‘F1W_1’, ‘F1W_2’, and ‘F1W_3’: three biological repetitions of treatment ‘F1_W’.

## Sheet: Table S5
List of DEGs from ‘F1_W vs F1_N’
Bo00285s160	Bo2g077930	Bo3g141420	Bo5g027380	Bo7g056250	Bo8g114700
Bo00285s250	Bo2g078940	Bo3g141510	Bo5g027420	Bo7g056480	Bo8g114710
Bo00285s290	Bo2g078960	Bo3g141520	Bo5g027430	Bo7g057660	Bo8g114810
Bo00285s310	Bo2g078980	Bo3g141760	Bo5g027450	Bo7g057670	Bo8g114860
Bo00285s360	Bo2g079120	Bo3g141770	Bo5g027470	Bo7g057730	Bo8g114910
Bo00285s400	Bo2g079130	Bo3g142840	Bo5g027480	Bo7g057740	Bo8g114920
Bo00285s430	Bo2g079160	Bo3g143000	Bo5g027490	Bo7g057770	Bo8g114990
Bo00285s490	Bo2g079210	Bo3g143010	Bo5g027510	Bo7g057800	Bo8g115080
Bo00285s510	Bo2g079240	Bo3g143050	Bo5g027520	Bo7g057820	Bo8g115210
Bo00285s540	Bo2g080600	Bo3g143110	Bo5g027580	Bo7g058000	Bo8g115280
Bo00285s570	Bo2g080640	Bo3g143140	Bo5g027600	Bo7g058030	Bo8g115350
Bo00285s630	Bo2g080870	Bo3g143160	Bo5g027630	Bo7g058160	Bo8g115410
Bo00434s130	Bo2g080890	Bo3g143250	Bo5g027660	Bo7g058170	Bo8g115460
Bo00534s200	Bo2g080900	Bo3g143280	Bo5g027730	Bo7g058190	Bo8g115520
Bo00576s070	Bo2g080910	Bo3g143310	Bo5g027750	Bo7g059390	Bo8g115560
Bo00576s180	Bo2g082220	Bo3g143320	Bo5g027860	Bo7g059410	Bo8g115570
Bo00578s040	Bo2g082300	Bo3g143350	Bo5g027930	Bo7g059430	Bo8g115630
Bo00578s110	Bo2g082510	Bo3g143380	Bo5g029060	Bo7g059560	Bo8g115710
Bo00578s140	Bo2g082520	Bo3g143400	Bo5g029070	Bo7g059570	Bo8g115720
Bo00578s170	Bo2g082530	Bo3g143480	Bo5g029090	Bo7g059670	Bo8g115740
Bo00578s180	Bo2g082590	Bo3g143600	Bo5g029110	Bo7g059690	Bo8g115770
Bo00578s280	Bo2g083660	Bo3g143740	Bo5g029120	Bo7g059750	Bo8g115820
Bo00579s020	Bo2g083700	Bo3g143840	Bo5g029140	Bo7g059830	Bo8g115830
Bo00579s080	Bo2g083760	Bo3g143900	Bo5g030190	Bo7g059840	Bo8g115880
Bo00581s010	Bo2g083930	Bo3g144020	Bo5g030200	Bo7g059960	Bo8g115890
Bo00581s030	Bo2g083970	Bo3g144150	Bo5g030290	Bo7g060000	Bo8g115930
Bo00581s130	Bo2g084000	Bo3g145170	Bo5g030320	Bo7g060170	Bo8g115970
Bo00581s150	Bo2g084030	Bo3g145200	Bo5g030420	Bo7g061250	Bo8g116050
Bo00615s030	Bo2g085040	Bo3g145210	Bo5g030480	Bo7g061270	Bo8g116070
Bo00615s050	Bo2g085210	Bo3g145250	Bo5g030490	Bo7g061320	Bo8g116110
Bo00615s060	Bo2g085260	Bo3g145260	Bo5g030500	Bo7g061370	Bo8g116120
Bo00615s120	Bo2g086550	Bo3g146320	Bo5g030510	Bo7g061380	Bo8g117120
Bo00615s130	Bo2g087660	Bo3g146500	Bo5g030580	Bo7g061420	Bo8g117150
Bo00615s160	Bo2g087670	Bo3g147570	Bo5g030610	Bo7g061470	Bo8g117200
Bo00615s190	Bo2g089910	Bo3g147590	Bo5g030660	Bo7g061480	Bo8g117240
Bo00615s200	Bo2g090990	Bo3g147750	Bo5g030680	Bo7g061510	Bo8g117250
Bo00615s220	Bo2g091100	Bo3g147770	Bo5g030690	Bo7g061610	Bo8g117320
Bo00615s250	Bo2g091110	Bo3g147780	Bo5g030890	Bo7g061680	Bo8g117360
Bo00616s180	Bo2g091170	Bo3g148940	Bo5g030950	Bo7g061860	Bo8g117370
Bo00626s060	Bo2g091210	Bo3g148990	Bo5g032030	Bo7g061900	Bo8g117380
Bo00629s140	Bo2g092400	Bo3g149030	Bo5g032040	Bo7g061970	Bo8g117450
Bo00641s080	Bo2g092430	Bo3g149070	Bo5g033040	Bo7g061990	Bo8g117510
Bo00667s120	Bo2g092480	Bo3g149100	Bo5g033100	Bo7g062120	Bo8g117530
Bo00685s030	Bo2g092490	Bo3g149110	Bo5g033120	Bo7g062140	Bo8g117540
Bo00685s060	Bo2g092530	Bo3g149130	Bo5g033130	Bo7g062280	Bo8g117670
Bo00692s120	Bo2g092680	Bo3g149170	Bo5g033140	Bo7g062450	Bo8g117730
Bo00703s080	Bo2g092750	Bo3g149210	Bo5g034160	Bo7g063520	Bo8g117780
Bo00706s040	Bo2g092770	Bo3g149220	Bo5g034210	Bo7g063530	Bo8g117790
Bo00706s050	Bo2g092920	Bo3g149230	Bo5g034270	Bo7g063610	Bo8g117810
Bo00722s010	Bo2g092980	Bo3g149240	Bo5g034300	Bo7g063630	Bo8g117840
Bo00722s020	Bo2g093060	Bo3g149310	Bo5g034310	Bo7g063640	Bo8g117890
Bo00722s090	Bo2g093070	Bo3g149340	Bo5g034330	Bo7g063650	Bo8g117910
Bo00722s150	Bo2g093320	Bo3g149360	Bo5g034350	Bo7g063680	Bo8g117970
Bo00746s010	Bo2g093370	Bo3g149380	Bo5g034360	Bo7g063830	Bo8g118170
Bo00751s060	Bo2g093420	Bo3g149390	Bo5g034440	Bo7g063880	Bo8g118300
Bo00763s020	Bo2g093480	Bo3g149410	Bo5g034450	Bo7g063990	Bo9g001020
Bo00763s040	Bo2g093520	Bo3g149480	Bo5g034570	Bo7g064000	Bo9g001050
Bo00766s060	Bo2g094820	Bo3g149490	Bo5g034580	Bo7g064030	Bo9g002150
Bo00774s040	Bo2g094850	Bo3g149510	Bo5g034600	Bo7g064070	Bo9g002230
Bo00779s030	Bo2g094870	Bo3g149560	Bo5g034610	Bo7g064090	Bo9g002250
Bo00787s070	Bo2g095130	Bo3g149620	Bo5g034630	Bo7g064130	Bo9g002410
Bo00792s040	Bo2g095190	Bo3g149660	Bo5g034660	Bo7g064390	Bo9g002420
Bo00795s060	Bo2g095230	Bo3g149680	Bo5g034670	Bo7g064470	Bo9g002470
Bo00795s100	Bo2g095270	Bo3g149730	Bo5g034690	Bo7g064520	Bo9g003540
Bo00795s120	Bo2g095330	Bo3g149780	Bo5g034700	Bo7g064540	Bo9g003560
Bo00796s050	Bo2g095350	Bo3g149790	Bo5g034760	Bo7g064660	Bo9g003600
Bo00802s070	Bo2g095370	Bo3g149860	Bo5g034830	Bo7g064720	Bo9g003620
Bo00816s010	Bo2g095450	Bo3g149950	Bo5g034870	Bo7g064730	Bo9g003630
Bo00825s100	Bo2g095500	Bo3g149960	Bo5g034990	Bo7g064880	Bo9g003700
Bo00828s010	Bo2g095520	Bo3g149990	Bo5g035110	Bo7g064910	Bo9g003790
Bo00828s060	Bo2g095540	Bo3g150000	Bo5g035170	Bo7g064920	Bo9g003840
Bo00828s070	Bo2g095650	Bo3g150050	Bo5g036310	Bo7g064940	Bo9g003850
Bo00829s040	Bo2g095680	Bo3g150080	Bo5g037510	Bo7g065030	Bo9g003870
Bo00831s030	Bo2g095750	Bo3g151140	Bo5g038520	Bo7g065060	Bo9g003900
Bo00831s050	Bo2g095820	Bo3g151380	Bo5g038670	Bo7g065090	Bo9g003960
Bo00831s080	Bo2g095930	Bo3g151400	Bo5g038720	Bo7g065110	Bo9g003980
Bo00831s110	Bo2g096030	Bo3g151410	Bo5g038790	Bo7g065190	Bo9g004040
Bo00834s040	Bo2g096070	Bo3g151430	Bo5g038830	Bo7g065280	Bo9g004080
Bo00834s090	Bo2g096110	Bo3g151440	Bo5g038860	Bo7g065320	Bo9g004100
Bo00835s060	Bo2g096130	Bo3g152730	Bo5g038880	Bo7g065410	Bo9g004150
Bo00837s020	Bo2g096180	Bo3g152800	Bo5g038910	Bo7g065460	Bo9g004160
Bo00851s050	Bo2g096220	Bo3g152820	Bo5g038920	Bo7g065490	Bo9g004180
Bo00851s060	Bo2g097310	Bo3g152940	Bo5g038930	Bo7g066850	Bo9g004210
Bo00851s070	Bo2g097400	Bo3g152980	Bo5g039020	Bo7g066870	Bo9g004220
Bo00851s080	Bo2g097510	Bo3g153000	Bo5g039040	Bo7g066880	Bo9g004230
Bo00851s140	Bo2g097520	Bo3g153050	Bo5g039200	Bo7g066890	Bo9g004250
Bo00853s060	Bo2g097630	Bo3g153130	Bo5g039210	Bo7g066960	Bo9g004350
Bo00859s030	Bo2g097660	Bo3g153180	Bo5g039230	Bo7g066980	Bo9g004420
Bo00866s040	Bo2g098880	Bo3g153210	Bo5g039300	Bo7g067010	Bo9g004500
Bo00871s020	Bo2g098920	Bo3g153310	Bo5g039330	Bo7g067020	Bo9g004520
Bo00871s040	Bo2g098980	Bo3g153430	Bo5g039350	Bo7g067030	Bo9g005550
Bo00874s020	Bo2g099000	Bo3g153440	Bo5g039370	Bo7g067160	Bo9g005590
Bo00877s010	Bo2g099070	Bo3g153530	Bo5g039390	Bo7g067230	Bo9g005620
Bo00877s030	Bo2g099120	Bo3g153550	Bo5g039510	Bo7g067260	Bo9g005630
Bo00877s040	Bo2g099250	Bo3g153650	Bo5g039550	Bo7g067290	Bo9g005670
Bo00883s130	Bo2g100270	Bo3g153660	Bo5g039570	Bo7g067360	Bo9g005680
Bo00889s040	Bo2g100300	Bo3g153720	Bo5g039590	Bo7g067370	Bo9g005740
Bo00889s060	Bo2g100310	Bo3g153770	Bo5g039600	Bo7g067530	Bo9g005750
Bo00891s030	Bo2g100370	Bo3g153790	Bo5g039640	Bo7g067580	Bo9g005760
Bo00904s030	Bo2g100410	Bo3g153810	Bo5g039750	Bo7g067590	Bo9g005790
Bo00911s070	Bo2g100420	Bo3g153880	Bo5g039820	Bo7g067650	Bo9g005900
Bo00913s010	Bo2g100460	Bo3g153970	Bo5g039830	Bo7g067700	Bo9g005910
Bo00916s020	Bo2g100500	Bo3g154110	Bo5g039840	Bo7g067720	Bo9g005930
Bo00932s010	Bo2g100540	Bo3g154120	Bo5g039850	Bo7g067790	Bo9g006030
Bo00932s020	Bo2g100560	Bo3g154130	Bo5g041130	Bo7g068830	Bo9g006040
Bo00934s050	Bo2g100570	Bo3g154160	Bo5g041160	Bo7g069890	Bo9g006050
Bo00935s020	Bo2g100580	Bo3g154200	Bo5g041170	Bo7g069980	Bo9g006080
Bo00940s010	Bo2g100600	Bo3g154240	Bo5g041180	Bo7g069990	Bo9g006180
Bo00940s050	Bo2g101960	Bo3g154280	Bo5g041330	Bo7g070010	Bo9g006200
Bo00944s020	Bo2g102050	Bo3g155540	Bo5g041420	Bo7g070020	Bo9g006290
Bo00944s040	Bo2g103300	Bo3g155560	Bo5g041440	Bo7g070040	Bo9g006310
Bo00945s060	Bo2g103370	Bo3g155590	Bo5g041450	Bo7g070050	Bo9g006320
Bo00946s050	Bo2g104420	Bo3g155600	Bo5g041460	Bo7g070070	Bo9g006380
Bo00950s010	Bo2g104520	Bo3g155620	Bo5g041470	Bo7g071250	Bo9g007530
Bo00950s050	Bo2g104540	Bo3g155700	Bo5g041500	Bo7g071260	Bo9g007560
Bo00954s080	Bo2g104590	Bo3g155730	Bo5g042760	Bo7g071270	Bo9g007580
Bo00955s010	Bo2g104650	Bo3g155790	Bo5g042840	Bo7g071320	Bo9g007620
Bo00957s030	Bo2g104710	Bo3g156840	Bo5g042850	Bo7g071460	Bo9g007670
Bo00958s010	Bo2g104730	Bo3g156880	Bo5g042880	Bo7g071480	Bo9g007690
Bo00958s040	Bo2g104860	Bo3g156980	Bo5g042900	Bo7g071490	Bo9g007860
Bo00958s050	Bo2g104870	Bo3g157170	Bo5g043030	Bo7g072570	Bo9g007870
Bo00966s030	Bo2g104970	Bo3g157200	Bo5g043090	Bo7g072580	Bo9g007960
Bo00969s020	Bo2g105010	Bo3g157280	Bo5g043100	Bo7g072590	Bo9g008010
Bo00982s010	Bo2g105210	Bo3g157370	Bo5g043110	Bo7g072710	Bo9g008030
Bo00983s040	Bo2g105230	Bo3g157380	Bo5g043120	Bo7g072720	Bo9g008120
Bo00983s070	Bo2g105250	Bo3g157450	Bo5g043140	Bo7g072750	Bo9g008130
Bo00993s020	Bo2g105330	Bo3g158550	Bo5g043270	Bo7g072770	Bo9g008140
Bo00998s040	Bo2g105340	Bo3g158590	Bo5g043330	Bo7g073810	Bo9g008170
Bo01002s040	Bo2g105350	Bo3g158640	Bo5g043430	Bo7g073840	Bo9g008230
Bo01004s030	Bo2g105360	Bo3g158660	Bo5g043440	Bo7g073850	Bo9g008250
Bo01005s020	Bo2g106410	Bo3g158680	Bo5g043660	Bo7g074080	Bo9g008300
Bo01013s010	Bo2g107470	Bo3g158710	Bo5g043680	Bo7g074100	Bo9g008350
Bo01016s010	Bo2g107610	Bo3g158750	Bo5g043720	Bo7g074110	Bo9g008400
Bo01021s040	Bo2g108730	Bo3g159850	Bo5g044930	Bo7g074130	Bo9g008430
Bo01023s010	Bo2g108740	Bo3g160910	Bo5g044940	Bo7g075180	Bo9g008510
Bo01023s020	Bo2g108840	Bo3g160920	Bo5g045060	Bo7g075190	Bo9g008520
Bo01026s020	Bo2g108920	Bo3g162340	Bo5g045270	Bo7g075300	Bo9g008580
Bo01028s020	Bo2g109110	Bo3g162400	Bo5g045280	Bo7g075410	Bo9g008650
Bo01028s030	Bo2g109150	Bo3g162550	Bo5g048310	Bo7g075480	Bo9g008680
Bo01031s010	Bo2g109260	Bo3g162570	Bo5g048330	Bo7g075490	Bo9g008690
Bo01031s020	Bo2g109310	Bo3g162770	Bo5g048530	Bo7g075540	Bo9g008740
Bo01031s030	Bo2g110350	Bo3g162790	Bo5g048640	Bo7g075600	Bo9g008760
Bo01031s040	Bo2g110390	Bo3g162880	Bo5g048750	Bo7g075640	Bo9g008770
Bo01035s030	Bo2g110550	Bo3g163920	Bo5g048960	Bo7g075690	Bo9g008820
Bo01035s050	Bo2g110590	Bo3g164020	Bo5g049100	Bo7g075740	Bo9g008860
Bo01039s020	Bo2g110600	Bo3g164040	Bo5g049120	Bo7g075870	Bo9g008890
Bo01040s060	Bo2g110640	Bo3g164150	Bo5g049130	Bo7g075890	Bo9g008900
Bo01042s040	Bo2g110650	Bo3g164170	Bo5g049150	Bo7g075920	Bo9g008920
Bo01042s060	Bo2g115120	Bo3g164200	Bo5g049240	Bo7g076000	Bo9g008940
Bo01049s020	Bo2g116210	Bo3g164390	Bo5g049310	Bo7g077230	Bo9g009090
Bo01051s060	Bo2g116250	Bo3g164410	Bo5g049320	Bo7g077300	Bo9g009130
Bo01051s070	Bo2g116270	Bo3g165550	Bo5g049330	Bo7g077350	Bo9g009140
Bo01052s010	Bo2g116750	Bo3g165660	Bo5g049370	Bo7g077370	Bo9g009180
Bo01063s040	Bo2g116880	Bo3g165700	Bo5g049380	Bo7g077390	Bo9g009290
Bo01067s010	Bo2g117970	Bo3g166890	Bo5g050720	Bo7g077450	Bo9g009450
Bo01074s050	Bo2g118200	Bo3g166960	Bo5g051800	Bo7g077520	Bo9g009490
Bo01075s030	Bo2g118230	Bo3g166990	Bo5g051870	Bo7g077530	Bo9g009510
Bo01075s040	Bo2g119340	Bo3g167050	Bo5g051920	Bo7g077570	Bo9g009600
Bo01076s010	Bo2g120530	Bo3g167190	Bo5g051970	Bo7g077630	Bo9g009730
Bo01079s020	Bo2g120600	Bo3g167200	Bo5g051980	Bo7g077650	Bo9g009810
Bo01087s060	Bo2g120840	Bo3g167210	Bo5g052040	Bo7g077810	Bo9g009990
Bo01089s020	Bo2g121150	Bo3g167250	Bo5g052100	Bo7g077850	Bo9g010000
Bo01096s010	Bo2g122230	Bo3g167410	Bo5g052320	Bo7g077880	Bo9g010030
Bo01097s040	Bo2g123300	Bo3g167560	Bo5g052390	Bo7g077900	Bo9g010040
Bo01097s050	Bo2g124410	Bo3g167590	Bo5g052400	Bo7g077960	Bo9g010070
Bo01101s030	Bo2g124490	Bo3g168660	Bo5g054560	Bo7g077990	Bo9g010130
Bo01106s010	Bo2g124520	Bo3g168670	Bo5g054580	Bo7g078050	Bo9g010140
Bo01107s020	Bo2g124560	Bo3g168690	Bo5g054680	Bo7g078080	Bo9g010160
Bo01108s020	Bo2g125700	Bo3g168760	Bo5g054690	Bo7g078140	Bo9g010190
Bo01108s050	Bo2g126860	Bo3g168980	Bo5g054730	Bo7g078550	Bo9g010200
Bo01118s010	Bo2g126870	Bo3g169000	Bo5g055780	Bo7g078660	Bo9g010320
Bo01124s020	Bo2g126880	Bo3g169030	Bo5g055890	Bo7g078680	Bo9g010330
Bo01127s010	Bo2g127010	Bo3g169050	Bo5g055940	Bo7g078740	Bo9g010350
Bo01128s020	Bo2g127040	Bo3g169080	Bo5g055980	Bo7g078790	Bo9g010420
Bo01139s010	Bo2g127110	Bo3g169090	Bo5g056010	Bo7g078820	Bo9g010450
Bo01141s010	Bo2g127200	Bo3g169130	Bo5g057070	Bo7g078850	Bo9g010460
Bo01146s020	Bo2g127210	Bo3g169150	Bo5g057110	Bo7g078860	Bo9g010520
Bo01155s020	Bo2g127250	Bo3g169220	Bo5g057190	Bo7g079940	Bo9g010610
Bo01156s020	Bo2g127260	Bo3g169250	Bo5g057360	Bo7g079960	Bo9g010710
Bo01156s030	Bo2g127270	Bo3g169290	Bo5g058620	Bo7g079970	Bo9g010770
Bo01158s040	Bo2g127280	Bo3g169330	Bo5g059700	Bo7g080080	Bo9g010800
Bo01162s010	Bo2g127290	Bo3g170520	Bo5g059710	Bo7g080100	Bo9g010870
Bo01162s040	Bo2g127320	Bo3g170630	Bo5g059780	Bo7g080140	Bo9g010910
Bo01163s010	Bo2g127350	Bo3g170640	Bo5g059800	Bo7g080160	Bo9g010950
Bo01175s010	Bo2g127510	Bo3g170690	Bo5g059860	Bo7g080170	Bo9g010960
Bo01175s020	Bo2g127540	Bo3g170710	Bo5g060940	Bo7g080200	Bo9g011020
Bo01176s010	Bo2g129750	Bo3g170800	Bo5g060980	Bo7g080210	Bo9g011050
Bo01176s020	Bo2g129920	Bo3g170830	Bo5g061020	Bo7g080410	Bo9g011080
Bo01178s020	Bo2g129980	Bo3g170840	Bo5g061030	Bo7g080420	Bo9g011090
Bo01178s060	Bo2g130010	Bo3g170950	Bo5g061130	Bo7g080430	Bo9g011160
Bo01202s010	Bo2g130040	Bo3g170960	Bo5g061140	Bo7g080440	Bo9g011250
Bo01210s020	Bo2g130190	Bo3g170980	Bo5g061160	Bo7g080510	Bo9g011300
Bo01213s010	Bo2g130310	Bo3g171020	Bo5g062230	Bo7g080520	Bo9g011370
Bo01217s010	Bo2g131440	Bo3g171080	Bo5g062290	Bo7g080530	Bo9g011380
Bo01223s020	Bo2g131460	Bo3g171130	Bo5g062340	Bo7g080560	Bo9g011390
Bo01223s030	Bo2g131480	Bo3g172240	Bo5g062620	Bo7g080570	Bo9g011400
Bo01233s010	Bo2g131560	Bo3g172310	Bo5g062880	Bo7g080700	Bo9g011410
Bo01239s010	Bo2g131610	Bo3g172380	Bo5g062890	Bo7g080710	Bo9g011420
Bo01239s040	Bo2g131620	Bo3g172400	Bo5g062930	Bo7g080720	Bo9g011440
Bo01243s020	Bo2g131700	Bo3g173470	Bo5g062960	Bo7g080730	Bo9g011540
Bo01250s010	Bo2g131730	Bo3g173480	Bo5g062980	Bo7g080880	Bo9g012630
Bo01256s030	Bo2g131850	Bo3g173520	Bo5g063060	Bo7g080920	Bo9g013640
Bo01260s010	Bo2g132100	Bo3g173570	Bo5g063100	Bo7g081130	Bo9g013740
Bo01276s010	Bo2g132110	Bo3g173590	Bo5g063210	Bo7g081150	Bo9g013820
Bo01279s010	Bo2g132160	Bo3g173600	Bo5g063240	Bo7g081360	Bo9g013850
Bo01309s020	Bo2g132200	Bo3g173630	Bo5g063260	Bo7g081420	Bo9g013860
Bo01317s020	Bo2g132210	Bo3g173640	Bo5g064330	Bo7g081430	Bo9g013880
Bo01318s010	Bo2g132260	Bo3g173740	Bo5g064340	Bo7g081490	Bo9g013950
Bo01327s010	Bo2g132270	Bo3g173790	Bo5g064360	Bo7g081670	Bo9g013960
Bo01327s020	Bo2g132290	Bo3g173880	Bo5g064370	Bo7g081750	Bo9g014090
Bo01327s030	Bo2g132340	Bo3g175030	Bo5g064420	Bo7g081800	Bo9g014140
Bo01342s020	Bo2g132370	Bo3g175120	Bo5g064490	Bo7g081810	Bo9g014150
Bo01343s010	Bo2g132380	Bo3g175270	Bo5g065590	Bo7g081820	Bo9g014230
Bo01353s020	Bo2g132390	Bo3g175290	Bo5g065680	Bo7g081970	Bo9g014370
Bo01383s020	Bo2g132400	Bo3g175360	Bo5g065700	Bo7g082100	Bo9g014440
Bo01390s010	Bo2g132450	Bo3g175370	Bo5g065730	Bo7g082120	Bo9g014470
Bo01390s020	Bo2g132480	Bo3g175400	Bo5g065780	Bo7g082190	Bo9g014480
Bo01390s030	Bo2g133500	Bo3g175470	Bo5g065800	Bo7g082240	Bo9g014500
Bo01400s020	Bo2g133530	Bo3g175520	Bo5g065820	Bo7g082300	Bo9g014570
Bo01427s010	Bo2g133590	Bo3g175530	Bo5g065870	Bo7g082400	Bo9g014580
Bo01428s010	Bo2g133650	Bo3g175580	Bo5g065880	Bo7g082450	Bo9g014610
Bo01432s020	Bo2g133720	Bo3g175600	Bo5g065920	Bo7g082490	Bo9g014630
Bo01455s010	Bo2g133780	Bo3g175740	Bo5g065950	Bo7g082540	Bo9g014640
Bo01463s040	Bo2g133940	Bo3g175810	Bo5g067060	Bo7g082670	Bo9g014660
Bo01471s010	Bo2g133950	Bo3g175910	Bo5g068150	Bo7g082690	Bo9g014710
Bo01487s010	Bo2g134070	Bo3g175980	Bo5g068230	Bo7g082700	Bo9g014930
Bo01499s030	Bo2g134420	Bo3g176020	Bo5g068250	Bo7g082720	Bo9g014980
Bo01532s010	Bo2g134470	Bo3g176030	Bo5g069480	Bo7g082730	Bo9g015170
Bo01540s020	Bo2g134490	Bo3g177080	Bo5g070620	Bo7g083800	Bo9g015210
Bo01551s010	Bo2g134530	Bo3g177100	Bo5g070650	Bo7g083840	Bo9g015240
Bo01564s010	Bo2g134610	Bo3g178160	Bo5g070810	Bo7g083850	Bo9g015250
Bo01589s020	Bo2g134850	Bo3g178170	Bo5g070880	Bo7g083860	Bo9g017370
Bo01651s010	Bo2g134870	Bo3g178200	Bo5g070930	Bo7g083900	Bo9g017500
Bo01659s010	Bo2g134910	Bo3g178240	Bo5g071260	Bo7g083950	Bo9g017510
Bo01730s030	Bo2g135930	Bo3g178280	Bo5g072440	Bo7g084090	Bo9g017600
Bo01765s010	Bo2g136000	Bo3g178300	Bo5g072540	Bo7g084120	Bo9g017730
Bo01765s020	Bo2g136010	Bo3g178320	Bo5g072920	Bo7g084180	Bo9g017740
Bo01820s010	Bo2g136050	Bo3g178380	Bo5g072950	Bo7g084210	Bo9g017830
Bo01938s010	Bo2g136130	Bo3g178420	Bo5g073010	Bo7g084280	Bo9g017840
Bo02077s010	Bo2g136140	Bo3g179470	Bo5g076250	Bo7g084380	Bo9g017850
Bo02116s010	Bo2g136160	Bo3g179640	Bo5g076290	Bo7g084460	Bo9g017860
Bo02226s010	Bo2g136180	Bo3g179660	Bo5g076410	Bo7g084600	Bo9g017910
Bo02309s020	Bo2g136270	Bo3g179690	Bo5g076500	Bo7g084620	Bo9g017980
Bo02372s010	Bo2g136310	Bo3g179700	Bo5g077580	Bo7g084630	Bo9g018030
Bo02385s010	Bo2g136520	Bo3g180970	Bo5g077660	Bo7g085660	Bo9g018070
Bo02403s010	Bo2g136540	Bo3g180980	Bo5g078660	Bo7g085740	Bo9g018170
Bo02404s010	Bo2g136560	Bo3g181070	Bo5g078690	Bo7g085830	Bo9g018200
Bo02642s010	Bo2g136660	Bo3g181150	Bo5g078750	Bo7g085850	Bo9g018270
Bo02928s010	Bo2g136960	Bo3g181200	Bo5g079940	Bo7g085890	Bo9g018320
Bo02936s010	Bo2g136970	Bo3g181290	Bo5g080160	Bo7g087040	Bo9g018340
Bo02946s010	Bo2g137020	Bo3g181400	Bo5g080240	Bo7g087110	Bo9g018440
Bo02949s010	Bo2g137030	Bo3g181430	Bo5g081280	Bo7g087120	Bo9g018470
Bo02988s010	Bo2g137140	Bo3g181460	Bo5g082600	Bo7g087150	Bo9g018480
Bo03149s010	Bo2g137150	Bo3g182630	Bo5g083870	Bo7g087220	Bo9g018520
Bo03241s010	Bo2g137190	Bo3g182660	Bo5g083970	Bo7g087310	Bo9g018550
Bo03243s010	Bo2g137340	Bo3g182840	Bo5g084000	Bo7g087320	Bo9g018570
Bo03352s010	Bo2g138440	Bo3g183850	Bo5g085060	Bo7g087330	Bo9g018590
Bo03556s010	Bo2g138500	Bo3g184020	Bo5g085100	Bo7g087390	Bo9g018600
Bo03712s010	Bo2g138610	Bo3g184050	Bo5g085130	Bo7g087490	Bo9g018640
Bo03833s010	Bo2g138650	Bo3g184060	Bo5g085300	Bo7g087510	Bo9g018730
Bo03954s010	Bo2g138750	Bo3g184110	Bo5g085440	Bo7g087520	Bo9g018750
Bo04373s010	Bo2g138810	Bo3g184140	Bo5g086540	Bo7g088540	Bo9g018900
Bo04694s010	Bo2g138880	Bo3g184240	Bo5g086560	Bo7g088640	Bo9g018950
Bo04739s010	Bo2g138940	Bo3g184260	Bo5g086610	Bo7g088690	Bo9g019030
Bo04805s010	Bo2g138980	Bo3g184300	Bo5g086650	Bo7g088760	Bo9g019120
Bo04843s010	Bo2g139000	Bo3g184360	Bo5g086690	Bo7g088940	Bo9g019130
Bo04884s010	Bo2g139010	Bo3g184370	Bo5g086710	Bo7g088980	Bo9g020210
Bo05954s010	Bo2g139020	Bo3g184380	Bo5g086790	Bo7g089080	Bo9g020230
Bo06251s010	Bo2g139080	Bo3g184420	Bo5g086820	Bo7g089110	Bo9g020240
Bo06409s010	Bo2g139110	Bo3g184440	Bo5g086830	Bo7g089120	Bo9g020250
Bo06491s010	Bo2g139130	Bo3g184480	Bo5g087050	Bo7g089140	Bo9g020260
Bo07258s010	Bo2g140300	Bo3g184600	Bo5g088150	Bo7g089180	Bo9g020280
Bo07551s010	Bo2g140330	Bo3g184620	Bo5g088280	Bo7g089210	Bo9g020310
Bo07559s010	Bo2g140390	Bo3g184730	Bo5g088310	Bo7g089220	Bo9g020320
Bo07665s010	Bo2g140420	Bo3g184750	Bo5g089420	Bo7g089230	Bo9g020380
Bo07711s010	Bo2g140440	Bo3g184790	Bo5g089460	Bo7g089330	Bo9g020420
Bo08162s010	Bo2g140450	Bo3g184830	Bo5g090510	Bo7g089360	Bo9g020480
Bo08916s010	Bo2g140570	Bo3g184920	Bo5g090600	Bo7g089470	Bo9g021550
Bo09335s010	Bo2g140620	Bo3g185050	Bo5g091630	Bo7g089500	Bo9g021570
Bo09472s010	Bo2g140660	Bo3g185090	Bo5g091640	Bo7g089530	Bo9g021580
Bo09577s010	Bo2g144900	Bo3g185110	Bo5g091720	Bo7g089720	Bo9g021610
Bo09748s010	Bo2g144910	Bo3g185240	Bo5g091750	Bo7g089760	Bo9g021680
Bo09835s010	Bo2g145020	Bo3g185270	Bo5g091860	Bo7g089770	Bo9g021690
Bo09842s010	Bo2g146160	Bo3g185280	Bo5g093110	Bo7g090830	Bo9g021780
Bo10476s010	Bo2g146190	Bo3g185450	Bo5g093140	Bo7g090850	Bo9g021840
Bo10597s010	Bo2g146310	Bo3g185470	Bo5g093380	Bo7g090890	Bo9g021870
Bo10610s010	Bo2g146380	Bo3g185480	Bo5g093410	Bo7g090930	Bo9g021900
Bo11634s010	Bo2g146400	Bo3g185500	Bo5g093450	Bo7g090980	Bo9g021920
Bo11796s010	Bo2g146460	Bo3g185610	Bo5g094490	Bo7g091010	Bo9g021930
Bo11959s010	Bo2g146540	Bo3g185630	Bo5g094550	Bo7g091030	Bo9g022050
Bo12478s010	Bo2g146550	Bo3g185650	Bo5g094560	Bo7g091140	Bo9g022070
Bo12553s010	Bo2g146600	Bo3g185690	Bo5g094630	Bo7g091220	Bo9g022080
Bo13583s010	Bo2g146620	Bo3g185760	Bo5g096990	Bo7g091380	Bo9g022220
Bo14804s010	Bo2g147680	Bo3g185790	Bo5g097000	Bo7g091450	Bo9g022280
Bo15073s010	Bo2g147830	Bo3g185810	Bo5g098060	Bo7g092590	Bo9g022310
Bo15489s010	Bo2g147840	Bo3g185860	Bo5g098200	Bo7g092700	Bo9g022430
Bo15517s010	Bo2g147930	Bo3g185880	Bo5g098250	Bo7g092760	Bo9g022460
Bo16362s010	Bo2g147980	Bo4g001010	Bo5g098290	Bo7g092790	Bo9g022500
Bo16639s010	Bo2g147990	Bo4g001150	Bo5g098410	Bo7g092840	Bo9g022510
Bo17194s010	Bo2g148020	Bo4g001200	Bo5g098450	Bo7g093000	Bo9g022530
Bo17514s010	Bo2g148040	Bo4g002230	Bo5g098470	Bo7g093020	Bo9g022550
Bo18186s010	Bo2g149280	Bo4g002240	Bo5g098630	Bo7g093030	Bo9g022570
Bo18400s010	Bo2g149410	Bo4g002320	Bo5g098680	Bo7g093090	Bo9g023670
Bo18514s010	Bo2g149490	Bo4g002340	Bo5g098740	Bo7g093170	Bo9g023690
Bo1g001060	Bo2g149510	Bo4g002360	Bo5g098790	Bo7g093190	Bo9g023720
Bo1g001080	Bo2g149540	Bo4g003470	Bo5g099900	Bo7g093250	Bo9g023730
Bo1g001100	Bo2g149580	Bo4g003480	Bo5g099940	Bo7g093260	Bo9g023740
Bo1g001130	Bo2g149600	Bo4g003500	Bo5g100950	Bo7g093280	Bo9g023770
Bo1g002190	Bo2g149640	Bo4g004510	Bo5g101110	Bo7g093320	Bo9g023790
Bo1g002200	Bo2g149670	Bo4g004550	Bo5g101160	Bo7g093330	Bo9g023800
Bo1g002220	Bo2g149810	Bo4g004700	Bo5g101210	Bo7g093400	Bo9g023870
Bo1g002240	Bo2g149840	Bo4g004710	Bo5g101230	Bo7g093410	Bo9g023880
Bo1g002250	Bo2g149870	Bo4g005720	Bo5g101260	Bo7g093470	Bo9g023980
Bo1g002300	Bo2g149950	Bo4g005730	Bo5g102280	Bo7g093480	Bo9g024050
Bo1g002310	Bo2g149980	Bo4g005800	Bo5g103510	Bo7g093520	Bo9g024150
Bo1g002330	Bo2g149990	Bo4g006840	Bo5g103540	Bo7g093530	Bo9g024180
Bo1g002440	Bo2g150040	Bo4g006850	Bo5g103590	Bo7g093580	Bo9g024240
Bo1g002460	Bo2g150130	Bo4g006930	Bo5g104700	Bo7g093660	Bo9g024300
Bo1g002520	Bo2g150140	Bo4g006980	Bo5g104920	Bo7g093680	Bo9g024310
Bo1g002690	Bo2g150210	Bo4g007030	Bo5g104940	Bo7g093700	Bo9g024360
Bo1g002720	Bo2g150240	Bo4g007060	Bo5g104980	Bo7g094740	Bo9g024390
Bo1g002730	Bo2g150260	Bo4g007070	Bo5g105000	Bo7g094760	Bo9g024430
Bo1g002750	Bo2g150290	Bo4g007110	Bo5g105080	Bo7g094900	Bo9g024550
Bo1g002770	Bo2g150320	Bo4g008130	Bo5g105160	Bo7g094930	Bo9g024560
Bo1g002840	Bo2g150400	Bo4g008180	Bo5g106280	Bo7g094960	Bo9g024580
Bo1g002850	Bo2g150410	Bo4g009240	Bo5g107390	Bo7g094990	Bo9g024590
Bo1g002940	Bo2g150430	Bo4g009270	Bo5g107400	Bo7g095030	Bo9g024690
Bo1g002970	Bo2g150460	Bo4g009300	Bo5g108530	Bo7g095150	Bo9g024730
Bo1g003080	Bo2g151530	Bo4g010410	Bo5g108570	Bo7g095170	Bo9g025760
Bo1g003130	Bo2g151720	Bo4g011470	Bo5g108660	Bo7g095300	Bo9g025790
Bo1g003150	Bo2g151740	Bo4g012550	Bo5g109720	Bo7g095390	Bo9g025820
Bo1g003180	Bo2g152920	Bo4g012560	Bo5g109740	Bo7g095430	Bo9g025830
Bo1g003210	Bo2g152940	Bo4g012640	Bo5g109750	Bo7g095460	Bo9g025880
Bo1g003230	Bo2g152980	Bo4g012670	Bo5g109860	Bo7g095520	Bo9g026090
Bo1g003320	Bo2g152990	Bo4g012690	Bo5g109920	Bo7g095570	Bo9g026180
Bo1g003330	Bo2g153000	Bo4g012740	Bo5g109930	Bo7g095630	Bo9g026230
Bo1g003390	Bo2g155040	Bo4g012760	Bo5g109990	Bo7g095650	Bo9g026260
Bo1g003400	Bo2g155080	Bo4g012790	Bo5g111230	Bo7g095700	Bo9g026270
Bo1g003460	Bo2g155130	Bo4g012840	Bo5g111260	Bo7g095800	Bo9g026320
Bo1g003510	Bo2g155140	Bo4g012880	Bo5g112360	Bo7g095810	Bo9g026330
Bo1g003520	Bo2g155250	Bo4g012920	Bo5g112370	Bo7g095840	Bo9g027480
Bo1g003540	Bo2g155260	Bo4g012960	Bo5g112490	Bo7g095890	Bo9g027540
Bo1g003550	Bo2g155270	Bo4g012980	Bo5g113540	Bo7g095960	Bo9g027550
Bo1g003570	Bo2g155340	Bo4g013010	Bo5g113730	Bo7g096000	Bo9g027560
Bo1g003610	Bo2g155350	Bo4g013260	Bo5g113840	Bo7g096040	Bo9g027580
Bo1g004740	Bo2g155400	Bo4g013280	Bo5g114020	Bo7g096100	Bo9g027610
Bo1g004770	Bo2g155430	Bo4g013300	Bo5g114100	Bo7g096110	Bo9g027620
Bo1g004820	Bo2g155470	Bo4g013400	Bo5g114110	Bo7g096170	Bo9g027650
Bo1g004900	Bo2g155490	Bo4g013470	Bo5g115110	Bo7g096180	Bo9g027800
Bo1g004910	Bo2g155590	Bo4g013480	Bo5g115240	Bo7g096240	Bo9g027810
Bo1g004930	Bo2g155600	Bo4g014520	Bo5g115290	Bo7g096250	Bo9g027840
Bo1g004940	Bo2g155630	Bo4g014570	Bo5g115450	Bo7g096270	Bo9g027850
Bo1g004970	Bo2g155660	Bo4g014630	Bo5g115490	Bo7g096290	Bo9g027860
Bo1g005020	Bo2g155780	Bo4g014720	Bo5g115500	Bo7g096360	Bo9g027880
Bo1g005040	Bo2g155960	Bo4g014730	Bo5g115520	Bo7g096670	Bo9g027930
Bo1g005060	Bo2g155990	Bo4g014780	Bo5g115700	Bo7g096720	Bo9g027940
Bo1g005070	Bo2g156120	Bo4g015790	Bo5g115730	Bo7g096760	Bo9g027950
Bo1g005160	Bo2g156180	Bo4g015800	Bo5g116750	Bo7g096770	Bo9g028090
Bo1g005220	Bo2g156280	Bo4g015840	Bo5g116770	Bo7g096780	Bo9g028200
Bo1g005280	Bo2g158530	Bo4g015880	Bo5g116850	Bo7g096790	Bo9g028290
Bo1g005290	Bo2g158590	Bo4g015940	Bo5g116860	Bo7g096840	Bo9g028310
Bo1g005330	Bo2g158630	Bo4g016170	Bo5g117130	Bo7g096920	Bo9g028370
Bo1g005360	Bo2g158650	Bo4g016200	Bo5g117140	Bo7g096940	Bo9g028520
Bo1g005370	Bo2g158670	Bo4g017230	Bo5g117320	Bo7g096970	Bo9g028540
Bo1g005390	Bo2g158710	Bo4g017270	Bo5g117350	Bo7g096990	Bo9g028610
Bo1g005400	Bo2g158840	Bo4g017330	Bo5g118560	Bo7g097080	Bo9g028670
Bo1g005430	Bo2g158870	Bo4g017360	Bo5g118670	Bo7g097120	Bo9g028750
Bo1g005470	Bo2g158880	Bo4g017380	Bo5g118940	Bo7g097170	Bo9g028820
Bo1g005490	Bo2g158910	Bo4g017400	Bo5g118950	Bo7g097290	Bo9g028850
Bo1g005510	Bo2g158970	Bo4g017420	Bo5g121250	Bo7g097300	Bo9g028870
Bo1g005520	Bo2g159190	Bo4g017430	Bo5g121260	Bo7g097360	Bo9g028930
Bo1g005590	Bo2g159200	Bo4g017440	Bo5g121270	Bo7g097380	Bo9g028950
Bo1g005610	Bo2g159220	Bo4g018460	Bo5g121380	Bo7g097420	Bo9g028960
Bo1g005620	Bo2g159230	Bo4g018480	Bo5g121400	Bo7g097430	Bo9g028980
Bo1g005630	Bo2g159310	Bo4g018560	Bo5g122530	Bo7g097500	Bo9g029040
Bo1g005680	Bo2g159320	Bo4g018580	Bo5g122570	Bo7g097540	Bo9g029090
Bo1g005710	Bo2g159500	Bo4g019600	Bo5g122580	Bo7g097550	Bo9g029160
Bo1g005750	Bo2g160650	Bo4g019620	Bo5g122590	Bo7g097640	Bo9g029220
Bo1g005770	Bo2g160770	Bo4g019700	Bo5g122720	Bo7g097710	Bo9g029230
Bo1g005780	Bo2g160800	Bo4g019740	Bo5g122750	Bo7g097740	Bo9g029250
Bo1g005800	Bo2g160880	Bo4g019780	Bo5g122760	Bo7g097790	Bo9g029280
Bo1g005820	Bo2g160890	Bo4g019790	Bo5g122830	Bo7g097830	Bo9g029340
Bo1g005910	Bo2g160900	Bo4g019800	Bo5g122910	Bo7g097850	Bo9g029350
Bo1g005920	Bo2g160920	Bo4g020920	Bo5g123100	Bo7g097910	Bo9g029400
Bo1g005970	Bo2g160950	Bo4g021020	Bo5g123110	Bo7g097970	Bo9g029410
Bo1g005990	Bo2g160990	Bo4g021050	Bo5g123150	Bo7g098000	Bo9g029430
Bo1g006090	Bo2g161000	Bo4g021060	Bo5g123240	Bo7g098050	Bo9g029460
Bo1g006100	Bo2g161200	Bo4g021180	Bo5g123280	Bo7g098080	Bo9g030650
Bo1g006150	Bo2g161250	Bo4g021260	Bo5g123340	Bo7g098120	Bo9g030770
Bo1g006260	Bo2g161260	Bo4g021270	Bo5g123520	Bo7g098130	Bo9g030780
Bo1g006270	Bo2g161330	Bo4g021280	Bo5g123610	Bo7g098170	Bo9g030870
Bo1g006300	Bo2g161390	Bo4g021300	Bo5g123620	Bo7g098220	Bo9g030890
Bo1g006330	Bo2g161400	Bo4g021320	Bo5g123630	Bo7g098240	Bo9g030940
Bo1g006400	Bo2g161420	Bo4g021330	Bo5g123640	Bo7g098280	Bo9g030950
Bo1g006420	Bo2g161440	Bo4g021380	Bo5g123680	Bo7g098300	Bo9g030980
Bo1g006430	Bo2g161480	Bo4g021480	Bo5g123750	Bo7g098310	Bo9g030990
Bo1g006540	Bo2g161490	Bo4g021590	Bo5g124850	Bo7g098350	Bo9g031020
Bo1g006550	Bo2g161590	Bo4g021630	Bo5g124870	Bo7g098360	Bo9g031030
Bo1g006570	Bo2g161610	Bo4g021670	Bo5g124900	Bo7g098380	Bo9g031080
Bo1g006620	Bo2g161630	Bo4g021680	Bo5g126230	Bo7g098390	Bo9g032270
Bo1g006630	Bo2g164000	Bo4g021760	Bo5g126260	Bo7g098410	Bo9g032300
Bo1g006670	Bo2g164020	Bo4g022790	Bo5g126310	Bo7g098490	Bo9g032310
Bo1g006720	Bo2g164100	Bo4g023800	Bo5g126360	Bo7g098520	Bo9g032320
Bo1g006800	Bo2g164190	Bo4g023910	Bo5g126410	Bo7g098570	Bo9g032400
Bo1g006830	Bo2g164250	Bo4g023940	Bo5g126420	Bo7g098650	Bo9g032460
Bo1g006850	Bo2g164300	Bo4g024120	Bo5g126480	Bo7g098770	Bo9g032470
Bo1g006870	Bo2g165360	Bo4g024150	Bo5g126490	Bo7g098780	Bo9g032500
Bo1g006880	Bo2g165370	Bo4g024520	Bo5g126500	Bo7g098850	Bo9g032530
Bo1g006920	Bo2g165400	Bo4g024590	Bo5g126520	Bo7g098860	Bo9g032610
Bo1g006970	Bo2g165480	Bo4g024650	Bo5g126550	Bo7g098930	Bo9g032670
Bo1g006980	Bo2g165530	Bo4g024670	Bo5g126570	Bo7g099080	Bo9g033770
Bo1g006990	Bo2g165560	Bo4g024680	Bo5g126590	Bo7g099100	Bo9g034100
Bo1g007050	Bo2g165840	Bo4g024690	Bo5g126600	Bo7g099140	Bo9g034110
Bo1g007070	Bo2g165860	Bo4g024710	Bo5g126660	Bo7g099150	Bo9g035160
Bo1g007080	Bo2g165880	Bo4g024790	Bo5g126670	Bo7g099170	Bo9g035360
Bo1g007210	Bo2g165890	Bo4g024890	Bo5g126680	Bo7g099350	Bo9g035410
Bo1g007240	Bo2g165940	Bo4g024920	Bo5g126710	Bo7g099410	Bo9g035430
Bo1g007410	Bo2g165990	Bo4g024940	Bo5g126790	Bo7g099470	Bo9g035440
Bo1g007480	Bo2g166020	Bo4g024970	Bo5g126850	Bo7g099480	Bo9g035460
Bo1g007520	Bo2g166050	Bo4g025070	Bo5g126930	Bo7g100490	Bo9g035510
Bo1g007590	Bo2g166220	Bo4g025080	Bo5g127000	Bo7g100590	Bo9g036610
Bo1g007610	Bo2g166240	Bo4g025110	Bo5g127010	Bo7g100630	Bo9g036690
Bo1g007660	Bo2g166310	Bo4g025150	Bo5g127040	Bo7g100670	Bo9g036720
Bo1g007710	Bo2g166420	Bo4g025190	Bo5g127070	Bo7g100750	Bo9g036740
Bo1g007770	Bo2g166450	Bo4g025220	Bo5g127100	Bo7g100810	Bo9g036760
Bo1g007930	Bo2g166460	Bo4g025230	Bo5g127110	Bo7g100870	Bo9g036840
Bo1g008030	Bo2g166480	Bo4g025240	Bo5g127190	Bo7g100880	Bo9g036870
Bo1g008050	Bo2g166490	Bo4g025250	Bo5g127240	Bo7g100890	Bo9g037050
Bo1g008100	Bo2g167660	Bo4g025290	Bo5g127250	Bo7g100970	Bo9g037080
Bo1g008160	Bo2g167710	Bo4g025470	Bo5g127270	Bo7g101000	Bo9g037150
Bo1g008190	Bo2g167730	Bo4g025480	Bo5g127510	Bo7g101070	Bo9g037240
Bo1g008210	Bo2g167760	Bo4g025500	Bo5g127540	Bo7g101100	Bo9g037270
Bo1g008240	Bo2g167810	Bo4g025550	Bo5g127580	Bo7g101130	Bo9g037330
Bo1g008280	Bo2g167860	Bo4g025620	Bo5g127590	Bo7g101180	Bo9g037350
Bo1g008360	Bo2g167910	Bo4g025670	Bo5g127600	Bo7g101250	Bo9g037370
Bo1g008480	Bo2g167950	Bo4g025690	Bo5g127620	Bo7g101260	Bo9g037460
Bo1g008490	Bo2g167960	Bo4g025760	Bo5g127710	Bo7g101270	Bo9g038600
Bo1g008500	Bo2g168070	Bo4g025820	Bo5g127730	Bo7g101280	Bo9g040880
Bo1g008530	Bo2g168170	Bo4g025840	Bo5g128850	Bo7g101420	Bo9g040900
Bo1g008560	Bo2g168220	Bo4g025890	Bo5g128860	Bo7g101450	Bo9g040940
Bo1g008620	Bo2g168240	Bo4g025920	Bo5g128930	Bo7g101540	Bo9g040950
Bo1g008680	Bo2g168260	Bo4g025940	Bo5g128940	Bo7g102600	Bo9g041010
Bo1g008790	Bo2g168290	Bo4g025950	Bo5g128960	Bo7g102630	Bo9g042070
Bo1g009820	Bo33549s010	Bo4g025960	Bo5g129010	Bo7g102660	Bo9g042220
Bo1g009870	Bo3g001050	Bo4g025990	Bo5g129060	Bo7g103700	Bo9g042310
Bo1g009900	Bo3g001090	Bo4g026000	Bo5g129210	Bo7g103760	Bo9g043320
Bo1g010020	Bo3g001180	Bo4g026110	Bo5g130290	Bo7g103790	Bo9g043390
Bo1g010050	Bo3g001190	Bo4g026120	Bo5g130360	Bo7g103820	Bo9g043420
Bo1g010090	Bo3g001210	Bo4g026340	Bo5g130430	Bo7g103830	Bo9g043520
Bo1g010160	Bo3g001270	Bo4g026370	Bo5g130460	Bo7g103860	Bo9g043630
Bo1g010220	Bo3g001310	Bo4g026410	Bo5g130490	Bo7g103960	Bo9g043950
Bo1g010240	Bo3g001370	Bo4g026610	Bo5g130530	Bo7g103980	Bo9g044050
Bo1g010260	Bo3g001490	Bo4g026630	Bo5g131590	Bo7g104090	Bo9g045270
Bo1g010320	Bo3g001580	Bo4g026640	Bo5g131620	Bo7g104110	Bo9g045280
Bo1g010390	Bo3g001700	Bo4g026650	Bo5g131680	Bo7g104130	Bo9g045320
Bo1g010520	Bo3g001820	Bo4g026670	Bo5g131690	Bo7g104150	Bo9g045360
Bo1g010630	Bo3g001840	Bo4g026690	Bo5g131720	Bo7g104200	Bo9g045430
Bo1g010750	Bo3g001880	Bo4g026850	Bo5g131740	Bo7g104230	Bo9g046440
Bo1g010770	Bo3g002040	Bo4g026900	Bo5g131760	Bo7g104260	Bo9g046510
Bo1g010800	Bo3g002070	Bo4g026910	Bo5g131770	Bo7g104270	Bo9g046550
Bo1g010860	Bo3g002100	Bo4g027100	Bo5g131810	Bo7g104280	Bo9g046620
Bo1g010880	Bo3g002130	Bo4g027110	Bo5g131870	Bo7g104300	Bo9g046630
Bo1g010890	Bo3g002170	Bo4g027430	Bo5g132040	Bo7g104440	Bo9g046640
Bo1g010900	Bo3g002230	Bo4g027440	Bo5g132100	Bo7g104470	Bo9g048780
Bo1g010930	Bo3g002240	Bo4g027470	Bo5g132140	Bo7g104500	Bo9g048820
Bo1g010940	Bo3g002270	Bo4g027520	Bo5g132160	Bo7g104680	Bo9g048850
Bo1g010960	Bo3g002320	Bo4g027580	Bo5g132210	Bo7g104700	Bo9g050960
Bo1g010990	Bo3g002410	Bo4g027600	Bo5g132240	Bo7g104770	Bo9g052080
Bo1g011000	Bo3g002490	Bo4g029660	Bo5g132390	Bo7g104820	Bo9g053200
Bo1g011040	Bo3g002500	Bo4g029680	Bo5g132410	Bo7g104830	Bo9g053360
Bo1g011060	Bo3g002510	Bo4g029730	Bo5g132520	Bo7g104880	Bo9g053390
Bo1g011070	Bo3g002590	Bo4g029740	Bo5g132620	Bo7g104960	Bo9g053400
Bo1g011100	Bo3g002630	Bo4g029870	Bo5g132640	Bo7g105040	Bo9g054420
Bo1g011170	Bo3g002670	Bo4g030200	Bo5g132770	Bo7g105050	Bo9g054480
Bo1g011200	Bo3g002720	Bo4g030210	Bo5g132840	Bo7g105080	Bo9g054500
Bo1g011380	Bo3g002760	Bo4g030260	Bo5g132900	Bo7g105110	Bo9g054570
Bo1g011410	Bo3g002800	Bo4g030280	Bo5g132910	Bo7g105160	Bo9g055690
Bo1g011550	Bo3g002820	Bo4g030310	Bo5g132960	Bo7g105240	Bo9g055710
Bo1g011570	Bo3g002930	Bo4g030420	Bo5g132970	Bo7g105360	Bo9g055720
Bo1g011700	Bo3g002940	Bo4g030430	Bo5g133010	Bo7g105400	Bo9g055840
Bo1g011750	Bo3g002970	Bo4g030510	Bo5g133100	Bo7g105510	Bo9g055940
Bo1g011930	Bo3g002980	Bo4g030530	Bo5g133140	Bo7g105520	Bo9g056000
Bo1g011940	Bo3g003020	Bo4g030550	Bo5g133170	Bo7g105540	Bo9g056040
Bo1g011970	Bo3g003090	Bo4g030590	Bo5g133180	Bo7g105550	Bo9g056120
Bo1g011980	Bo3g003110	Bo4g030600	Bo5g133190	Bo7g105730	Bo9g056140
Bo1g012030	Bo3g003160	Bo4g030610	Bo5g133220	Bo7g105800	Bo9g058250
Bo1g012060	Bo3g003250	Bo4g030690	Bo5g133320	Bo7g105890	Bo9g058320
Bo1g012070	Bo3g003260	Bo4g030700	Bo5g133350	Bo7g105940	Bo9g058400
Bo1g013120	Bo3g003270	Bo4g030710	Bo5g133420	Bo7g106010	Bo9g058430
Bo1g013250	Bo3g003330	Bo4g030780	Bo5g133430	Bo7g106020	Bo9g058450
Bo1g014340	Bo3g003340	Bo4g030800	Bo5g133470	Bo7g106070	Bo9g058510
Bo1g014350	Bo3g003410	Bo4g030810	Bo5g133480	Bo7g106110	Bo9g058630
Bo1g014360	Bo3g003610	Bo4g030990	Bo5g133520	Bo7g106180	Bo9g058670
Bo1g014540	Bo3g003680	Bo4g031000	Bo5g133530	Bo7g106230	Bo9g058690
Bo1g014650	Bo3g003710	Bo4g031080	Bo5g133600	Bo7g106250	Bo9g058710
Bo1g014700	Bo3g003720	Bo4g031120	Bo5g133620	Bo7g106370	Bo9g058760
Bo1g014750	Bo3g003820	Bo4g031140	Bo5g134680	Bo7g106410	Bo9g058790
Bo1g014870	Bo3g003830	Bo4g031150	Bo5g134730	Bo7g106580	Bo9g058810
Bo1g014900	Bo3g003840	Bo4g031160	Bo5g134740	Bo7g106620	Bo9g058820
Bo1g014930	Bo3g003860	Bo4g032350	Bo5g134760	Bo7g106680	Bo9g058830
Bo1g014940	Bo3g003870	Bo4g032370	Bo5g134800	Bo7g106690	Bo9g058930
Bo1g014960	Bo3g003910	Bo4g033460	Bo5g134960	Bo7g106700	Bo9g058940
Bo1g016200	Bo3g003930	Bo4g034480	Bo5g135030	Bo7g106820	Bo9g058960
Bo1g016310	Bo3g003980	Bo4g034640	Bo5g135090	Bo7g106830	Bo9g058970
Bo1g016370	Bo3g004050	Bo4g034720	Bo5g135110	Bo7g106880	Bo9g059220
Bo1g016400	Bo3g004170	Bo4g034780	Bo5g135130	Bo7g106930	Bo9g059310
Bo1g016420	Bo3g004180	Bo4g034790	Bo5g135140	Bo7g107250	Bo9g059350
Bo1g016500	Bo3g004240	Bo4g034820	Bo5g136160	Bo7g107320	Bo9g059360
Bo1g016540	Bo3g004270	Bo4g034870	Bo5g136210	Bo7g107400	Bo9g059490
Bo1g016550	Bo3g004550	Bo4g034910	Bo5g136270	Bo7g107450	Bo9g059610
Bo1g016650	Bo3g004630	Bo4g034960	Bo5g136300	Bo7g107470	Bo9g059820
Bo1g016680	Bo3g004640	Bo4g034980	Bo5g136310	Bo7g107510	Bo9g059850
Bo1g016790	Bo3g004650	Bo4g034990	Bo5g136320	Bo7g107530	Bo9g059870
Bo1g016830	Bo3g004710	Bo4g035000	Bo5g136330	Bo7g107540	Bo9g059900
Bo1g016860	Bo3g004750	Bo4g035010	Bo5g136360	Bo7g107580	Bo9g059910
Bo1g016880	Bo3g004760	Bo4g035050	Bo5g136420	Bo7g107730	Bo9g059970
Bo1g016940	Bo3g004800	Bo4g035120	Bo5g136450	Bo7g107740	Bo9g059980
Bo1g016980	Bo3g004810	Bo4g035130	Bo5g136460	Bo7g107760	Bo9g059990
Bo1g017010	Bo3g004830	Bo4g035140	Bo5g136610	Bo7g107770	Bo9g060040
Bo1g017020	Bo3g004840	Bo4g035150	Bo5g136640	Bo7g107790	Bo9g061070
Bo1g017070	Bo3g004880	Bo4g035160	Bo5g136660	Bo7g107860	Bo9g061100
Bo1g017100	Bo3g004970	Bo4g036190	Bo5g136680	Bo7g107920	Bo9g061160
Bo1g017160	Bo3g005000	Bo4g036210	Bo5g136700	Bo7g107940	Bo9g061230
Bo1g017280	Bo3g005090	Bo4g036290	Bo5g136710	Bo7g107980	Bo9g061350
Bo1g017310	Bo3g005100	Bo4g037330	Bo5g136810	Bo7g107990	Bo9g061430
Bo1g017350	Bo3g005130	Bo4g038360	Bo5g136840	Bo7g108040	Bo9g061460
Bo1g017420	Bo3g005150	Bo4g038480	Bo5g136850	Bo7g108080	Bo9g061550
Bo1g017500	Bo3g005250	Bo4g038500	Bo5g136860	Bo7g108140	Bo9g062680
Bo1g017590	Bo3g005310	Bo4g038520	Bo5g136950	Bo7g108150	Bo9g062760
Bo1g017610	Bo3g005380	Bo4g038670	Bo5g136960	Bo7g108290	Bo9g062870
Bo1g017620	Bo3g005450	Bo4g038820	Bo5g137010	Bo7g108300	Bo9g063000
Bo1g017680	Bo3g005470	Bo4g038950	Bo5g137030	Bo7g108370	Bo9g063010
Bo1g017990	Bo3g005480	Bo4g039000	Bo5g137050	Bo7g108380	Bo9g063050
Bo1g018000	Bo3g005490	Bo4g039050	Bo5g137090	Bo7g108390	Bo9g063060
Bo1g018010	Bo3g005560	Bo4g039060	Bo5g137110	Bo7g108400	Bo9g064090
Bo1g018050	Bo3g005650	Bo4g039090	Bo5g137120	Bo7g108490	Bo9g064210
Bo1g019090	Bo3g006750	Bo4g039280	Bo5g137330	Bo7g108510	Bo9g064220
Bo1g019180	Bo3g006790	Bo4g039350	Bo5g137360	Bo7g108520	Bo9g064300
Bo1g019210	Bo3g006850	Bo4g039370	Bo5g137450	Bo7g108530	Bo9g065390
Bo1g019240	Bo3g006870	Bo4g039380	Bo5g137510	Bo7g108550	Bo9g065420
Bo1g019260	Bo3g006880	Bo4g039430	Bo5g137520	Bo7g108560	Bo9g065460
Bo1g019290	Bo3g006940	Bo4g039770	Bo5g137530	Bo7g108570	Bo9g065480
Bo1g019340	Bo3g006950	Bo4g039800	Bo5g137550	Bo7g108580	Bo9g065500
Bo1g019440	Bo3g007060	Bo4g039900	Bo5g137560	Bo7g108590	Bo9g065530
Bo1g019510	Bo3g007070	Bo4g039910	Bo5g137600	Bo7g108620	Bo9g065590
Bo1g019560	Bo3g007080	Bo4g039990	Bo5g137610	Bo7g108630	Bo9g066910
Bo1g019590	Bo3g007100	Bo4g040000	Bo5g137640	Bo7g108740	Bo9g066950
Bo1g019610	Bo3g007180	Bo4g041120	Bo5g137660	Bo7g108750	Bo9g067050
Bo1g019690	Bo3g007220	Bo4g041210	Bo5g137690	Bo7g108760	Bo9g067070
Bo1g019820	Bo3g007340	Bo4g041280	Bo5g137720	Bo7g108800	Bo9g068140
Bo1g019860	Bo3g007360	Bo4g041290	Bo5g137770	Bo7g108820	Bo9g068180
Bo1g019870	Bo3g008740	Bo4g042370	Bo5g137820	Bo7g108870	Bo9g069310
Bo1g019880	Bo3g008760	Bo4g042380	Bo5g137880	Bo7g108890	Bo9g069340
Bo1g019960	Bo3g008850	Bo4g043550	Bo5g137900	Bo7g108940	Bo9g069380
Bo1g020010	Bo3g008890	Bo4g043580	Bo5g137990	Bo7g108970	Bo9g069400
Bo1g020050	Bo3g008900	Bo4g043590	Bo5g138010	Bo7g109040	Bo9g069510
Bo1g020090	Bo3g008910	Bo4g043630	Bo5g138070	Bo7g109070	Bo9g069550
Bo1g020180	Bo3g008970	Bo4g043650	Bo5g138090	Bo7g109090	Bo9g069580
Bo1g020190	Bo3g009000	Bo4g043710	Bo5g138120	Bo7g109100	Bo9g069640
Bo1g020200	Bo3g009110	Bo4g043730	Bo5g138150	Bo7g109150	Bo9g069740
Bo1g020210	Bo3g009120	Bo4g043810	Bo5g138190	Bo7g109170	Bo9g069750
Bo1g020240	Bo3g009150	Bo4g043890	Bo5g138200	Bo7g109180	Bo9g069830
Bo1g020260	Bo3g009180	Bo4g043930	Bo5g138220	Bo7g109270	Bo9g069880
Bo1g020270	Bo3g009220	Bo4g044090	Bo5g139250	Bo7g109300	Bo9g069890
Bo1g021420	Bo3g009240	Bo4g044190	Bo5g139260	Bo7g109330	Bo9g069950
Bo1g021440	Bo3g009260	Bo4g044220	Bo5g139270	Bo7g109360	Bo9g069960
Bo1g021480	Bo3g009310	Bo4g045250	Bo5g139310	Bo7g109420	Bo9g069970
Bo1g021670	Bo3g009350	Bo4g045270	Bo5g139380	Bo7g109430	Bo9g070140
Bo1g021820	Bo3g009380	Bo4g045290	Bo5g139450	Bo7g109550	Bo9g070250
Bo1g021830	Bo3g009440	Bo4g045350	Bo5g139460	Bo7g109570	Bo9g070270
Bo1g021940	Bo3g009520	Bo4g045370	Bo5g139530	Bo7g109590	Bo9g070310
Bo1g021960	Bo3g009600	Bo4g045380	Bo5g139570	Bo7g109700	Bo9g071480
Bo1g021980	Bo3g009640	Bo4g045410	Bo5g139670	Bo7g109710	Bo9g071490
Bo1g022040	Bo3g009670	Bo4g045440	Bo5g139780	Bo7g109740	Bo9g071560
Bo1g022110	Bo3g009700	Bo4g045450	Bo5g139860	Bo7g109760	Bo9g071620
Bo1g022120	Bo3g009750	Bo4g045460	Bo5g139880	Bo7g109800	Bo9g071650
Bo1g022150	Bo3g009760	Bo4g045480	Bo5g139910	Bo7g109850	Bo9g071710
Bo1g022190	Bo3g009810	Bo4g045550	Bo5g139930	Bo7g109870	Bo9g072720
Bo1g022350	Bo3g009850	Bo4g045570	Bo5g139940	Bo7g109920	Bo9g072750
Bo1g022360	Bo3g009880	Bo4g045680	Bo5g139960	Bo7g109980	Bo9g072760
Bo1g022450	Bo3g010010	Bo4g045720	Bo5g139970	Bo7g110110	Bo9g072840
Bo1g022460	Bo3g010020	Bo4g045790	Bo5g139990	Bo7g110120	Bo9g072850
Bo1g022510	Bo3g010050	Bo4g045840	Bo5g140020	Bo7g110130	Bo9g072930
Bo1g022560	Bo3g010060	Bo4g045860	Bo5g140030	Bo7g110140	Bo9g072940
Bo1g022570	Bo3g010100	Bo4g045900	Bo5g140180	Bo7g110160	Bo9g072950
Bo1g022580	Bo3g010160	Bo4g045950	Bo5g141200	Bo7g110220	Bo9g072980
Bo1g022660	Bo3g010180	Bo4g045960	Bo5g141270	Bo7g110240	Bo9g073060
Bo1g022740	Bo3g010250	Bo4g045970	Bo5g141290	Bo7g110320	Bo9g073070
Bo1g023820	Bo3g010330	Bo4g046090	Bo5g141320	Bo7g110340	Bo9g073240
Bo1g023840	Bo3g010370	Bo4g046140	Bo5g141380	Bo7g110380	Bo9g074290
Bo1g023900	Bo3g010410	Bo4g046170	Bo5g141390	Bo7g110410	Bo9g074360
Bo1g024110	Bo3g010470	Bo4g046180	Bo5g141400	Bo7g110470	Bo9g074430
Bo1g024120	Bo3g010510	Bo4g046210	Bo5g141570	Bo7g110490	Bo9g075680
Bo1g024130	Bo3g010530	Bo4g047290	Bo5g141600	Bo7g110500	Bo9g075760
Bo1g024240	Bo3g010540	Bo4g047310	Bo5g141610	Bo7g110530	Bo9g075800
Bo1g024250	Bo3g010690	Bo4g048360	Bo5g141620	Bo7g110580	Bo9g075820
Bo1g024300	Bo3g010730	Bo4g048440	Bo5g141630	Bo7g110720	Bo9g075860
Bo1g024310	Bo3g010820	Bo4g049550	Bo5g141750	Bo7g110740	Bo9g075870
Bo1g024430	Bo3g010840	Bo4g049580	Bo5g141760	Bo7g110790	Bo9g075970
Bo1g024440	Bo3g010860	Bo4g050670	Bo5g141810	Bo7g110810	Bo9g076000
Bo1g025520	Bo3g010870	Bo4g050770	Bo5g141830	Bo7g110870	Bo9g076180
Bo1g025530	Bo3g010880	Bo4g050790	Bo5g141950	Bo7g110880	Bo9g076220
Bo1g025600	Bo3g010900	Bo4g050860	Bo5g143120	Bo7g110930	Bo9g076230
Bo1g025780	Bo3g010920	Bo4g050960	Bo5g143150	Bo7g111050	Bo9g076260
Bo1g025790	Bo3g011960	Bo4g052130	Bo5g143160	Bo7g111150	Bo9g076320
Bo1g025800	Bo3g011980	Bo4g052140	Bo5g143190	Bo7g111180	Bo9g076350
Bo1g025820	Bo3g011990	Bo4g052160	Bo5g143200	Bo7g111190	Bo9g076430
Bo1g025840	Bo3g012000	Bo4g052440	Bo5g143220	Bo7g111200	Bo9g076440
Bo1g025880	Bo3g012010	Bo4g052460	Bo5g143380	Bo7g111220	Bo9g076450
Bo1g026980	Bo3g012140	Bo4g052470	Bo5g143400	Bo7g111390	Bo9g076480
Bo1g026990	Bo3g012160	Bo4g052480	Bo5g143440	Bo7g111420	Bo9g076540
Bo1g027000	Bo3g012190	Bo4g052520	Bo5g143500	Bo7g111470	Bo9g076590
Bo1g027120	Bo3g012290	Bo4g052600	Bo5g143550	Bo7g111530	Bo9g077670
Bo1g027150	Bo3g012300	Bo4g053770	Bo5g143610	Bo7g111560	Bo9g077760
Bo1g027160	Bo3g012410	Bo4g053920	Bo5g143640	Bo7g111590	Bo9g077810
Bo1g027170	Bo3g012420	Bo4g053930	Bo5g144800	Bo7g111640	Bo9g077840
Bo1g027190	Bo3g012440	Bo4g053940	Bo5g144810	Bo7g111830	Bo9g077910
Bo1g027220	Bo3g012470	Bo4g056270	Bo5g144820	Bo7g111840	Bo9g077950
Bo1g028310	Bo3g012490	Bo4g056290	Bo5g144840	Bo7g111850	Bo9g077960
Bo1g028370	Bo3g012660	Bo4g059620	Bo5g144850	Bo7g111950	Bo9g078010
Bo1g028410	Bo3g012690	Bo4g059650	Bo5g144880	Bo7g111960	Bo9g078030
Bo1g028540	Bo3g012720	Bo4g059680	Bo5g145110	Bo7g111980	Bo9g078070
Bo1g030730	Bo3g012810	Bo4g059730	Bo5g145240	Bo7g111990	Bo9g078080
Bo1g031790	Bo3g012820	Bo4g059830	Bo5g145300	Bo7g112010	Bo9g078250
Bo1g031850	Bo3g012920	Bo4g059840	Bo5g145390	Bo7g112050	Bo9g078270
Bo1g031970	Bo3g012940	Bo4g059890	Bo5g145480	Bo7g112080	Bo9g078330
Bo1g032040	Bo3g012980	Bo4g059920	Bo5g145510	Bo7g113100	Bo9g078380
Bo1g033050	Bo3g013000	Bo4g060000	Bo5g146550	Bo7g113230	Bo9g078420
Bo1g033060	Bo3g013080	Bo4g060080	Bo5g146590	Bo7g113250	Bo9g078510
Bo1g033110	Bo3g013090	Bo4g061120	Bo5g146660	Bo7g113360	Bo9g078520
Bo1g033120	Bo3g013170	Bo4g061190	Bo5g146670	Bo7g113430	Bo9g078530
Bo1g033150	Bo3g013180	Bo4g061200	Bo5g146690	Bo7g113460	Bo9g078550
Bo1g033180	Bo3g013200	Bo4g061230	Bo5g146910	Bo7g113590	Bo9g079580
Bo1g033280	Bo3g013230	Bo4g061240	Bo5g146950	Bo7g113640	Bo9g079590
Bo1g034320	Bo3g013240	Bo4g061270	Bo5g146980	Bo7g113680	Bo9g079670
Bo1g034410	Bo3g013260	Bo4g061330	Bo5g148130	Bo7g113830	Bo9g081830
Bo1g034430	Bo3g013300	Bo4g061410	Bo5g148200	Bo7g113850	Bo9g081860
Bo1g034440	Bo3g013320	Bo4g061430	Bo5g148260	Bo7g114020	Bo9g082090
Bo1g034450	Bo3g013340	Bo4g061450	Bo5g148270	Bo7g114050	Bo9g083120
Bo1g034470	Bo3g013350	Bo4g061500	Bo5g148320	Bo7g114090	Bo9g083130
Bo1g034480	Bo3g013460	Bo4g063570	Bo5g148330	Bo7g114100	Bo9g083210
Bo1g034500	Bo3g013510	Bo4g063580	Bo5g148360	Bo7g114260	Bo9g084520
Bo1g034570	Bo3g013570	Bo4g064590	Bo5g148380	Bo7g114570	Bo9g084550
Bo1g034580	Bo3g013580	Bo4g064600	Bo5g148400	Bo7g114580	Bo9g084660
Bo1g034640	Bo3g013610	Bo4g064680	Bo5g148430	Bo7g114600	Bo9g085810
Bo1g034660	Bo3g013620	Bo4g065730	Bo5g148470	Bo7g114620	Bo9g086910
Bo1g034680	Bo3g013630	Bo4g067010	Bo5g148480	Bo7g114630	Bo9g087010
Bo1g034690	Bo3g013700	Bo4g068100	Bo5g148500	Bo7g114720	Bo9g087020
Bo1g036850	Bo3g013740	Bo4g068110	Bo5g148510	Bo7g114750	Bo9g088110
Bo1g036860	Bo3g013760	Bo4g069210	Bo5g148610	Bo7g114760	Bo9g088130
Bo1g036880	Bo3g013790	Bo4g071650	Bo5g148620	Bo7g114880	Bo9g088270
Bo1g036990	Bo3g013870	Bo4g071740	Bo5g148730	Bo7g114910	Bo9g088380
Bo1g037110	Bo3g013920	Bo4g071770	Bo5g149920	Bo7g114920	Bo9g089650
Bo1g037210	Bo3g013940	Bo4g071860	Bo5g150040	Bo7g115000	Bo9g089680
Bo1g037240	Bo3g013950	Bo4g071890	Bo5g150090	Bo7g115010	Bo9g090770
Bo1g037260	Bo3g013970	Bo4g072030	Bo5g150200	Bo7g115100	Bo9g091000
Bo1g037320	Bo3g014010	Bo4g073060	Bo5g150220	Bo7g115210	Bo9g091040
Bo1g037430	Bo3g014030	Bo4g073130	Bo5g150250	Bo7g115250	Bo9g091160
Bo1g037460	Bo3g014080	Bo4g074130	Bo5g151360	Bo7g115290	Bo9g091230
Bo1g037520	Bo3g015130	Bo4g074260	Bo5g151400	Bo7g115400	Bo9g091350
Bo1g037680	Bo3g015160	Bo4g074300	Bo5g151420	Bo7g115410	Bo9g091420
Bo1g037710	Bo3g015220	Bo4g075460	Bo5g151430	Bo7g115420	Bo9g092480
Bo1g037730	Bo3g015230	Bo4g075520	Bo5g151450	Bo7g115430	Bo9g092530
Bo1g037740	Bo3g015250	Bo4g075620	Bo5g151460	Bo7g115440	Bo9g092550
Bo1g037790	Bo3g015280	Bo4g076650	Bo5g152570	Bo7g115540	Bo9g092570
Bo1g037840	Bo3g015300	Bo4g076750	Bo5g152580	Bo7g115550	Bo9g092620
Bo1g038860	Bo3g015320	Bo4g076800	Bo5g152610	Bo7g115690	Bo9g092640
Bo1g038890	Bo3g015330	Bo4g076900	Bo5g152660	Bo7g115820	Bo9g092650
Bo1g038900	Bo3g015360	Bo4g076980	Bo5g152710	Bo7g115840	Bo9g093810
Bo1g038910	Bo3g015380	Bo4g077000	Bo5g152740	Bo7g115850	Bo9g093850
Bo1g038950	Bo3g015420	Bo4g078390	Bo5g152770	Bo7g115860	Bo9g094020
Bo1g039160	Bo3g015460	Bo4g078510	Bo5g152790	Bo7g115870	Bo9g094090
Bo1g039210	Bo3g015480	Bo4g078530	Bo5g152820	Bo7g115890	Bo9g094130
Bo1g039220	Bo3g015510	Bo4g078570	Bo5g153890	Bo7g115950	Bo9g094170
Bo1g039240	Bo3g015560	Bo4g078620	Bo5g153960	Bo7g115970	Bo9g094320
Bo1g039250	Bo3g015580	Bo4g078690	Bo5g154000	Bo7g116000	Bo9g095410
Bo1g039260	Bo3g015590	Bo4g078710	Bo5g155020	Bo7g116090	Bo9g095570
Bo1g039280	Bo3g015680	Bo4g078720	Bo5g155090	Bo7g116100	Bo9g095630
Bo1g039290	Bo3g015700	Bo4g078730	Bo5g155110	Bo7g116120	Bo9g095780
Bo1g039300	Bo3g016850	Bo4g078770	Bo5g155120	Bo7g116180	Bo9g096990
Bo1g039310	Bo3g016860	Bo4g081130	Bo5g155250	Bo7g116230	Bo9g097020
Bo1g039330	Bo3g016870	Bo4g081170	Bo5g155290	Bo7g116260	Bo9g097300
Bo1g039380	Bo3g017110	Bo4g081250	Bo5g156420	Bo7g116270	Bo9g097380
Bo1g039440	Bo3g017130	Bo4g082350	Bo5g156430	Bo7g116280	Bo9g097460
Bo1g039460	Bo3g017330	Bo4g082380	Bo5g156440	Bo7g116290	Bo9g098660
Bo1g039560	Bo3g017360	Bo4g083400	Bo5g156460	Bo7g116470	Bo9g098820
Bo1g039640	Bo3g017370	Bo4g084730	Bo5g156490	Bo7g116570	Bo9g098940
Bo1g039650	Bo3g017380	Bo4g084820	Bo6g001110	Bo7g116600	Bo9g099000
Bo1g039700	Bo3g017410	Bo4g085140	Bo6g002130	Bo7g116660	Bo9g100020
Bo1g039710	Bo3g017460	Bo4g085180	Bo6g002140	Bo7g116750	Bo9g100030
Bo1g039740	Bo3g017490	Bo4g085190	Bo6g002180	Bo7g116770	Bo9g100050
Bo1g039770	Bo3g017650	Bo4g086420	Bo6g003200	Bo7g116780	Bo9g101050
Bo1g039850	Bo3g017670	Bo4g086470	Bo6g003240	Bo7g116870	Bo9g101120
Bo1g039930	Bo3g017690	Bo4g086610	Bo6g003330	Bo7g116900	Bo9g102300
Bo1g040040	Bo3g017710	Bo4g086620	Bo6g003390	Bo7g116940	Bo9g102380
Bo1g040220	Bo3g017740	Bo4g086630	Bo6g003490	Bo7g116960	Bo9g102520
Bo1g040330	Bo3g017790	Bo4g086670	Bo6g003520	Bo7g116980	Bo9g103610
Bo1g040340	Bo3g017820	Bo4g086700	Bo6g004620	Bo7g117030	Bo9g103630
Bo1g040360	Bo3g017830	Bo4g086790	Bo6g005660	Bo7g117130	Bo9g106020
Bo1g040390	Bo3g017850	Bo4g086800	Bo6g005720	Bo7g117150	Bo9g107120
Bo1g040420	Bo3g017890	Bo4g086960	Bo6g005790	Bo7g117200	Bo9g107130
Bo1g040430	Bo3g017920	Bo4g087110	Bo6g005810	Bo7g117250	Bo9g107140
Bo1g040440	Bo3g018010	Bo4g088250	Bo6g005830	Bo7g117270	Bo9g107150
Bo1g040520	Bo3g018020	Bo4g089310	Bo6g006870	Bo7g117330	Bo9g108180
Bo1g040530	Bo3g018040	Bo4g091400	Bo6g006880	Bo7g117340	Bo9g108350
Bo1g040640	Bo3g018060	Bo4g091460	Bo6g008120	Bo7g117390	Bo9g108360
Bo1g040670	Bo3g018070	Bo4g091470	Bo6g008130	Bo7g117400	Bo9g108390
Bo1g040690	Bo3g018080	Bo4g092540	Bo6g008200	Bo7g117460	Bo9g108400
Bo1g040700	Bo3g018100	Bo4g092600	Bo6g008240	Bo7g117490	Bo9g108520
Bo1g040710	Bo3g018120	Bo4g092630	Bo6g009300	Bo7g117510	Bo9g108590
Bo1g040750	Bo3g018130	Bo4g092760	Bo6g010510	Bo7g117520	Bo9g108640
Bo1g041870	Bo3g018140	Bo4g093110	Bo6g010530	Bo7g117530	Bo9g108660
Bo1g041880	Bo3g018170	Bo4g094180	Bo6g010610	Bo7g117540	Bo9g108670
Bo1g041900	Bo3g018180	Bo4g094310	Bo6g010640	Bo7g117620	Bo9g108710
Bo1g042910	Bo3g018260	Bo4g094360	Bo6g010720	Bo7g117640	Bo9g108720
Bo1g042950	Bo3g018310	Bo4g096470	Bo6g010830	Bo7g117680	Bo9g109780
Bo1g043040	Bo3g018350	Bo4g096480	Bo6g010910	Bo7g117720	Bo9g109880
Bo1g043080	Bo3g018390	Bo4g096620	Bo6g011040	Bo7g117730	Bo9g110930
Bo1g043160	Bo3g018460	Bo4g096930	Bo6g011070	Bo7g117740	Bo9g111010
Bo1g043200	Bo3g018500	Bo4g097050	Bo6g012190	Bo7g117750	Bo9g111120
Bo1g045320	Bo3g018670	Bo4g097120	Bo6g012200	Bo7g117760	Bo9g111130
Bo1g045330	Bo3g018720	Bo4g098140	Bo6g012220	Bo7g117790	Bo9g111140
Bo1g045370	Bo3g018730	Bo4g098150	Bo6g014360	Bo7g117800	Bo9g111150
Bo1g046450	Bo3g018780	Bo4g098170	Bo6g014410	Bo7g117810	Bo9g111260
Bo1g046460	Bo3g018810	Bo4g098200	Bo6g014430	Bo7g117840	Bo9g111280
Bo1g046470	Bo3g018910	Bo4g098230	Bo6g014470	Bo7g117980	Bo9g111290
Bo1g046520	Bo3g018930	Bo4g098270	Bo6g014480	Bo7g117990	Bo9g111300
Bo1g046670	Bo3g019050	Bo4g098320	Bo6g015530	Bo7g118000	Bo9g111380
Bo1g046720	Bo3g019070	Bo4g098330	Bo6g015690	Bo7g118060	Bo9g111400
Bo1g047750	Bo3g019090	Bo4g098350	Bo6g015730	Bo7g118090	Bo9g111420
Bo1g047760	Bo3g019120	Bo4g098370	Bo6g015770	Bo7g118150	Bo9g111450
Bo1g047850	Bo3g019140	Bo4g098430	Bo6g015810	Bo7g118160	Bo9g112630
Bo1g047860	Bo3g019180	Bo4g098460	Bo6g018030	Bo7g118210	Bo9g112670
Bo1g047930	Bo3g019210	Bo4g098490	Bo6g018400	Bo7g118280	Bo9g112740
Bo1g047940	Bo3g019250	Bo4g098510	Bo6g018480	Bo7g118320	Bo9g112770
Bo1g047950	Bo3g019310	Bo4g098520	Bo6g018510	Bo7g118360	Bo9g113780
Bo1g048090	Bo3g019360	Bo4g098550	Bo6g018590	Bo7g118400	Bo9g113800
Bo1g048150	Bo3g019400	Bo4g098590	Bo6g018680	Bo7g118500	Bo9g113820
Bo1g048170	Bo3g019480	Bo4g098740	Bo6g019800	Bo7g118510	Bo9g113880
Bo1g048240	Bo3g019500	Bo4g098760	Bo6g019810	Bo7g118530	Bo9g114000
Bo1g048300	Bo3g019600	Bo4g098850	Bo6g019850	Bo7g118550	Bo9g115090
Bo1g049350	Bo3g019610	Bo4g098860	Bo6g019870	Bo7g118570	Bo9g115130
Bo1g049360	Bo3g019620	Bo4g098960	Bo6g020950	Bo7g118580	Bo9g115140
Bo1g049430	Bo3g019710	Bo4g098970	Bo6g022100	Bo7g118600	Bo9g116200
Bo1g049440	Bo3g019720	Bo4g098980	Bo6g022200	Bo7g118630	Bo9g117270
Bo1g049480	Bo3g019740	Bo4g098990	Bo6g022210	Bo7g118640	Bo9g117310
Bo1g049490	Bo3g019750	Bo4g099050	Bo6g022250	Bo7g118730	Bo9g117360
Bo1g049550	Bo3g019770	Bo4g101310	Bo6g022260	Bo7g118750	Bo9g117400
Bo1g049610	Bo3g019780	Bo4g101390	Bo6g022300	Bo7g118800	Bo9g117420
Bo1g049640	Bo3g019820	Bo4g101490	Bo6g022330	Bo7g118840	Bo9g117430
Bo1g050770	Bo3g020890	Bo4g101520	Bo6g022380	Bo7g118850	Bo9g117470
Bo1g050830	Bo3g021010	Bo4g102550	Bo6g022410	Bo7g118880	Bo9g117500
Bo1g050840	Bo3g021100	Bo4g102560	Bo6g022570	Bo7g118890	Bo9g117600
Bo1g050890	Bo3g021260	Bo4g102580	Bo6g024740	Bo7g118970	Bo9g117620
Bo1g051090	Bo3g021280	Bo4g103600	Bo6g025880	Bo7g119130	Bo9g117740
Bo1g051140	Bo3g021300	Bo4g103610	Bo6g025910	Bo7g119250	Bo9g118850
Bo1g051160	Bo3g021330	Bo4g103630	Bo6g025980	Bo7g119320	Bo9g118920
Bo1g051270	Bo3g021340	Bo4g103640	Bo6g026080	Bo7g119350	Bo9g118930
Bo1g051280	Bo3g021430	Bo4g103660	Bo6g026100	Bo7g119480	Bo9g118940
Bo1g051290	Bo3g021480	Bo4g104820	Bo6g026110	Bo7g119520	Bo9g118980
Bo1g051300	Bo3g021510	Bo4g104850	Bo6g026120	Bo7g119550	Bo9g118990
Bo1g051380	Bo3g021540	Bo4g104880	Bo6g026230	Bo7g119560	Bo9g119020
Bo1g051390	Bo3g021630	Bo4g104900	Bo6g026400	Bo7g119590	Bo9g119080
Bo1g051430	Bo3g021660	Bo4g104930	Bo6g026410	Bo7g119600	Bo9g119160
Bo1g051520	Bo3g021780	Bo4g104980	Bo6g026440	Bo7g119620	Bo9g120180
Bo1g051550	Bo3g021810	Bo4g104990	Bo6g026460	Bo7g119650	Bo9g120390
Bo1g051700	Bo3g021820	Bo4g105000	Bo6g026520	Bo7g120810	Bo9g120530
Bo1g051840	Bo3g021830	Bo4g105020	Bo6g027560	Bo7g120870	Bo9g120670
Bo1g052850	Bo3g021860	Bo4g105030	Bo6g027640	Bo8g001020	Bo9g120680
Bo1g052870	Bo3g021870	Bo4g105100	Bo6g027680	Bo8g001190	Bo9g120790
Bo1g052930	Bo3g021990	Bo4g105150	Bo6g027690	Bo8g001240	Bo9g120860
Bo1g052980	Bo3g022010	Bo4g105160	Bo6g027700	Bo8g001270	Bo9g120980
Bo1g053060	Bo3g022050	Bo4g105180	Bo6g027730	Bo8g001280	Bo9g120990
Bo1g053070	Bo3g022100	Bo4g106230	Bo6g027750	Bo8g001310	Bo9g121050
Bo1g053090	Bo3g022140	Bo4g106290	Bo6g027860	Bo8g001380	Bo9g121080
Bo1g053210	Bo3g022180	Bo4g106340	Bo6g027870	Bo8g002480	Bo9g121090
Bo1g053240	Bo3g022320	Bo4g107610	Bo6g027990	Bo8g002530	Bo9g121140
Bo1g053330	Bo3g022560	Bo4g107620	Bo6g028000	Bo8g002560	Bo9g121170
Bo1g053350	Bo3g022570	Bo4g107650	Bo6g028090	Bo8g002630	Bo9g122190
Bo1g053420	Bo3g022620	Bo4g107770	Bo6g028140	Bo8g002650	Bo9g123350
Bo1g053540	Bo3g022670	Bo4g107860	Bo6g029250	Bo8g002690	Bo9g123390
Bo1g053600	Bo3g022730	Bo4g107920	Bo6g029260	Bo8g002800	Bo9g123450
Bo1g053610	Bo3g022900	Bo4g108050	Bo6g029280	Bo8g002820	Bo9g123470
Bo1g053700	Bo3g022980	Bo4g108060	Bo6g029400	Bo8g002830	Bo9g123510
Bo1g053730	Bo3g023030	Bo4g108080	Bo6g029480	Bo8g002920	Bo9g123530
Bo1g054800	Bo3g023070	Bo4g108130	Bo6g030560	Bo8g003000	Bo9g123580
Bo1g054860	Bo3g023090	Bo4g108180	Bo6g030570	Bo8g003020	Bo9g123650
Bo1g054870	Bo3g023100	Bo4g108210	Bo6g030690	Bo8g003050	Bo9g123680
Bo1g054880	Bo3g023120	Bo4g108240	Bo6g030760	Bo8g004170	Bo9g123740
Bo1g054980	Bo3g023130	Bo4g108250	Bo6g030770	Bo8g004220	Bo9g124810
Bo1g055000	Bo3g023230	Bo4g108260	Bo6g030880	Bo8g004230	Bo9g124820
Bo1g055010	Bo3g023240	Bo4g108270	Bo6g030900	Bo8g004250	Bo9g124860
Bo1g055020	Bo3g023310	Bo4g108280	Bo6g030940	Bo8g004270	Bo9g125990
Bo1g055060	Bo3g023330	Bo4g108290	Bo6g031000	Bo8g004310	Bo9g126220
Bo1g055100	Bo3g023390	Bo4g108610	Bo6g031010	Bo8g004380	Bo9g126240
Bo1g055110	Bo3g023480	Bo4g109710	Bo6g031060	Bo8g004430	Bo9g127350
Bo1g055120	Bo3g023600	Bo4g109770	Bo6g031080	Bo8g004480	Bo9g127360
Bo1g055140	Bo3g023620	Bo4g109910	Bo6g031300	Bo8g004530	Bo9g127400
Bo1g055160	Bo3g023630	Bo4g111050	Bo6g031320	Bo8g004620	Bo9g128460
Bo1g055210	Bo3g023640	Bo4g111160	Bo6g031330	Bo8g005780	Bo9g129580
Bo1g055230	Bo3g023660	Bo4g111230	Bo6g031420	Bo8g005830	Bo9g130660
Bo1g055240	Bo3g023690	Bo4g111240	Bo6g031460	Bo8g005870	Bo9g130750
Bo1g055350	Bo3g023830	Bo4g111260	Bo6g031500	Bo8g005920	Bo9g130760
Bo1g055360	Bo3g023900	Bo4g111320	Bo6g031510	Bo8g005940	Bo9g130870
Bo1g055370	Bo3g023950	Bo4g111350	Bo6g031520	Bo8g007130	Bo9g130920
Bo1g055380	Bo3g023980	Bo4g111420	Bo6g031550	Bo8g007180	Bo9g131960
Bo1g055400	Bo3g024040	Bo4g111460	Bo6g031590	Bo8g007220	Bo9g133000
Bo1g055430	Bo3g024150	Bo4g111490	Bo6g031670	Bo8g007340	Bo9g133050
Bo1g056620	Bo3g024180	Bo4g111500	Bo6g031690	Bo8g008420	Bo9g133110
Bo1g056630	Bo3g024200	Bo4g111520	Bo6g031700	Bo8g009500	Bo9g133280
Bo1g056640	Bo3g024250	Bo4g111530	Bo6g031730	Bo8g009570	Bo9g133300
Bo1g056680	Bo3g024450	Bo4g112620	Bo6g031750	Bo8g010680	Bo9g133330
Bo1g056690	Bo3g024490	Bo4g112660	Bo6g031780	Bo8g010830	Bo9g133380
Bo1g056710	Bo3g024520	Bo4g112670	Bo6g031790	Bo8g010850	Bo9g133400
Bo1g056730	Bo3g024550	Bo4g112780	Bo6g031820	Bo8g010870	Bo9g133450
Bo1g056770	Bo3g024590	Bo4g112790	Bo6g032960	Bo8g010890	Bo9g133470
Bo1g056830	Bo3g024600	Bo4g112930	Bo6g033010	Bo8g010930	Bo9g133490
Bo1g056950	Bo3g024610	Bo4g114100	Bo6g033080	Bo8g011070	Bo9g133500
Bo1g056990	Bo3g024750	Bo4g114110	Bo6g033100	Bo8g011100	Bo9g133510
Bo1g057020	Bo3g024800	Bo4g114210	Bo6g033210	Bo8g011170	Bo9g133520
Bo1g057130	Bo3g024810	Bo4g114270	Bo6g034370	Bo8g011230	Bo9g133530
Bo1g057150	Bo3g024820	Bo4g114280	Bo6g034440	Bo8g011240	Bo9g133580
Bo1g057190	Bo3g024830	Bo4g115340	Bo6g034480	Bo8g011250	Bo9g133590
Bo1g057250	Bo3g024840	Bo4g115360	Bo6g034640	Bo8g011260	Bo9g133690
Bo1g057260	Bo3g024850	Bo4g115380	Bo6g034650	Bo8g011280	Bo9g134780
Bo1g057400	Bo3g024880	Bo4g115410	Bo6g034780	Bo8g011330	Bo9g134790
Bo1g057470	Bo3g024940	Bo4g115460	Bo6g034800	Bo8g011470	Bo9g134840
Bo1g057480	Bo3g024980	Bo4g115560	Bo6g035840	Bo8g011510	Bo9g134850
Bo1g057530	Bo3g025000	Bo4g116590	Bo6g035900	Bo8g011590	Bo9g134910
Bo1g057540	Bo3g025080	Bo4g116600	Bo6g035910	Bo8g011660	Bo9g134980
Bo1g057660	Bo3g025110	Bo4g116680	Bo6g035950	Bo8g012740	Bo9g135020
Bo1g057690	Bo3g025130	Bo4g116700	Bo6g035980	Bo8g012760	Bo9g135030
Bo1g057710	Bo3g025140	Bo4g116730	Bo6g036010	Bo8g013970	Bo9g135040
Bo1g057760	Bo3g025190	Bo4g116750	Bo6g037260	Bo8g015010	Bo9g135070
Bo1g058800	Bo3g025200	Bo4g116760	Bo6g039390	Bo8g015020	Bo9g135170
Bo1g058820	Bo3g025340	Bo4g116860	Bo6g039460	Bo8g015070	Bo9g135310
Bo1g058860	Bo3g026440	Bo4g116880	Bo6g039490	Bo8g015080	Bo9g135400
Bo1g058980	Bo3g026470	Bo4g116890	Bo6g039580	Bo8g015090	Bo9g135420
Bo1g059000	Bo3g026530	Bo4g116910	Bo6g039640	Bo8g016200	Bo9g135430
Bo1g059020	Bo3g026570	Bo4g116920	Bo6g039700	Bo8g016210	Bo9g135520
Bo1g059120	Bo3g026590	Bo4g117140	Bo6g039750	Bo8g016260	Bo9g135530
Bo1g059180	Bo3g026600	Bo4g119580	Bo6g039760	Bo8g016650	Bo9g135680
Bo1g059220	Bo3g026610	Bo4g119800	Bo6g039770	Bo8g016730	Bo9g135690
Bo1g059230	Bo3g026620	Bo4g119860	Bo6g041180	Bo8g016900	Bo9g135780
Bo1g059300	Bo3g026680	Bo4g120000	Bo6g041260	Bo8g019210	Bo9g135790
Bo1g059360	Bo3g026700	Bo4g120060	Bo6g042330	Bo8g019220	Bo9g135800
Bo1g059380	Bo3g026770	Bo4g120080	Bo6g042380	Bo8g019320	Bo9g136920
Bo1g059440	Bo3g026780	Bo4g120090	Bo6g042400	Bo8g020390	Bo9g136980
Bo1g060490	Bo3g026830	Bo4g120100	Bo6g042410	Bo8g020490	Bo9g136990
Bo1g060550	Bo3g026850	Bo4g120120	Bo6g042420	Bo8g020530	Bo9g137040
Bo1g061640	Bo3g026860	Bo4g120210	Bo6g042520	Bo8g020550	Bo9g137100
Bo1g063730	Bo3g026940	Bo4g120220	Bo6g042530	Bo8g020570	Bo9g137140
Bo1g063760	Bo3g027000	Bo4g120230	Bo6g043850	Bo8g021710	Bo9g137170
Bo1g063850	Bo3g027060	Bo4g120250	Bo6g043860	Bo8g021720	Bo9g139360
Bo1g065070	Bo3g027300	Bo4g120300	Bo6g044040	Bo8g021730	Bo9g139380
Bo1g065210	Bo3g027330	Bo4g120450	Bo6g044130	Bo8g021740	Bo9g139460
Bo1g065230	Bo3g027390	Bo4g120490	Bo6g044200	Bo8g021770	Bo9g139570
Bo1g070710	Bo3g027400	Bo4g120510	Bo6g044230	Bo8g021880	Bo9g140580
Bo1g070830	Bo3g027430	Bo4g120520	Bo6g044250	Bo8g021930	Bo9g140750
Bo1g070860	Bo3g027470	Bo4g120530	Bo6g044370	Bo8g023080	Bo9g140870
Bo1g070930	Bo3g027480	Bo4g121660	Bo6g044390	Bo8g023090	Bo9g140890
Bo1g070980	Bo3g027640	Bo4g121690	Bo6g046510	Bo8g023100	Bo9g140940
Bo1g071040	Bo3g027690	Bo4g122770	Bo6g046520	Bo8g023120	Bo9g140950
Bo1g071050	Bo3g027710	Bo4g122870	Bo6g046580	Bo8g023140	Bo9g141080
Bo1g072210	Bo3g027720	Bo4g122880	Bo6g046610	Bo8g023160	Bo9g141150
Bo1g072250	Bo3g027750	Bo4g122950	Bo6g046630	Bo8g023240	Bo9g141200
Bo1g072440	Bo3g027810	Bo4g124020	Bo6g046710	Bo8g024280	Bo9g141220
Bo1g073600	Bo3g027820	Bo4g124030	Bo6g046720	Bo8g024290	Bo9g141230
Bo1g073650	Bo3g027860	Bo4g124080	Bo6g046770	Bo8g024330	Bo9g142330
Bo1g074680	Bo3g028010	Bo4g125280	Bo6g046790	Bo8g024390	Bo9g142490
Bo1g075690	Bo3g028130	Bo4g125310	Bo6g047890	Bo8g025550	Bo9g142500
Bo1g076770	Bo3g028140	Bo4g125330	Bo6g047930	Bo8g025640	Bo9g142520
Bo1g076960	Bo3g028190	Bo4g125380	Bo6g047950	Bo8g025760	Bo9g142540
Bo1g076970	Bo3g028220	Bo4g125400	Bo6g047990	Bo8g026980	Bo9g143690
Bo1g078350	Bo3g028270	Bo4g125410	Bo6g048000	Bo8g027000	Bo9g143700
Bo1g078380	Bo3g028390	Bo4g125510	Bo6g049290	Bo8g027010	Bo9g144770
Bo1g078420	Bo3g028420	Bo4g125530	Bo6g049430	Bo8g027080	Bo9g145840
Bo1g078540	Bo3g028440	Bo4g125540	Bo6g049490	Bo8g027090	Bo9g145870
Bo1g078560	Bo3g028510	Bo4g125590	Bo6g049500	Bo8g027120	Bo9g146940
Bo1g078590	Bo3g028520	Bo4g125600	Bo6g049530	Bo8g027150	Bo9g147040
Bo1g078680	Bo3g028560	Bo4g125610	Bo6g049550	Bo8g027440	Bo9g148100
Bo1g078790	Bo3g028580	Bo4g125640	Bo6g050630	Bo8g027500	Bo9g148120
Bo1g078840	Bo3g028670	Bo4g125650	Bo6g050650	Bo8g028540	Bo9g148260
Bo1g078870	Bo3g029700	Bo4g125670	Bo6g050690	Bo8g028550	Bo9g148270
Bo1g079000	Bo3g029780	Bo4g125680	Bo6g050780	Bo8g028680	Bo9g148280
Bo1g079010	Bo3g029800	Bo4g125740	Bo6g050850	Bo8g028730	Bo9g148310
Bo1g079040	Bo3g029830	Bo4g125750	Bo6g050970	Bo8g028750	Bo9g148340
Bo1g080100	Bo3g029850	Bo4g125830	Bo6g051050	Bo8g028900	Bo9g148460
Bo1g080120	Bo3g029860	Bo4g125840	Bo6g051090	Bo8g029020	Bo9g149660
Bo1g080130	Bo3g029900	Bo4g125910	Bo6g051100	Bo8g030100	Bo9g149670
Bo1g081330	Bo3g029950	Bo4g125920	Bo6g051260	Bo8g030180	Bo9g149700
Bo1g081340	Bo3g029960	Bo4g127040	Bo6g051270	Bo8g030220	Bo9g149710
Bo1g081350	Bo3g029990	Bo4g127050	Bo6g051320	Bo8g030270	Bo9g149770
Bo1g081390	Bo3g030010	Bo4g127150	Bo6g051330	Bo8g030320	Bo9g149780
Bo1g082420	Bo3g030050	Bo4g128410	Bo6g051340	Bo8g030500	Bo9g149860
Bo1g082430	Bo3g030070	Bo4g128450	Bo6g051350	Bo8g030510	Bo9g149880
Bo1g082450	Bo3g030120	Bo4g129520	Bo6g051420	Bo8g030540	Bo9g149940
Bo1g083500	Bo3g030160	Bo4g129530	Bo6g051510	Bo8g030560	Bo9g149950
Bo1g083550	Bo3g030310	Bo4g129610	Bo6g051550	Bo8g030610	Bo9g149970
Bo1g084700	Bo3g031310	Bo4g129670	Bo6g052580	Bo8g030620	Bo9g150050
Bo1g087370	Bo3g031410	Bo4g130700	Bo6g052600	Bo8g030650	Bo9g150060
Bo1g087550	Bo3g031430	Bo4g130800	Bo6g054700	Bo8g030720	Bo9g150080
Bo1g087700	Bo3g031440	Bo4g131000	Bo6g054720	Bo8g030730	Bo9g150160
Bo1g087710	Bo3g031460	Bo4g131050	Bo6g054730	Bo8g030810	Bo9g150410
Bo1g087830	Bo3g031510	Bo4g131060	Bo6g055850	Bo8g030820	Bo9g151470
Bo1g087840	Bo3g031520	Bo4g131070	Bo6g056120	Bo8g030950	Bo9g151490
Bo1g087920	Bo3g031530	Bo4g131080	Bo6g056190	Bo8g032340	Bo9g151520
Bo1g088040	Bo3g031550	Bo4g133160	Bo6g056210	Bo8g032430	Bo9g151530
Bo1g090190	Bo3g031560	Bo4g133190	Bo6g056340	Bo8g032440	Bo9g151540
Bo1g090210	Bo3g031570	Bo4g133250	Bo6g056440	Bo8g033900	Bo9g151660
Bo1g090240	Bo3g031610	Bo4g133260	Bo6g057610	Bo8g034040	Bo9g151720
Bo1g090260	Bo3g031650	Bo4g133270	Bo6g057690	Bo8g034150	Bo9g151780
Bo1g090360	Bo3g031660	Bo4g133320	Bo6g058690	Bo8g035420	Bo9g151890
Bo1g090370	Bo3g031700	Bo4g133330	Bo6g058880	Bo8g035480	Bo9g151920
Bo1g090390	Bo3g031820	Bo4g133400	Bo6g059930	Bo8g035580	Bo9g151940
Bo1g091640	Bo3g031850	Bo4g134480	Bo6g059950	Bo8g035600	Bo9g151990
Bo1g091710	Bo3g031880	Bo4g134490	Bo6g061050	Bo8g036710	Bo9g152030
Bo1g091760	Bo3g031930	Bo4g134570	Bo6g062100	Bo8g036810	Bo9g152070
Bo1g091770	Bo3g031940	Bo4g134580	Bo6g062110	Bo8g036840	Bo9g152090
Bo1g091840	Bo3g031960	Bo4g134640	Bo6g062160	Bo8g037880	Bo9g152210
Bo1g093020	Bo3g031990	Bo4g135800	Bo6g064250	Bo8g038020	Bo9g152220
Bo1g093100	Bo3g032040	Bo4g135820	Bo6g064280	Bo8g038060	Bo9g152280
Bo1g093120	Bo3g032140	Bo4g135950	Bo6g064290	Bo8g038080	Bo9g152360
Bo1g093140	Bo3g032230	Bo4g135980	Bo6g064300	Bo8g038090	Bo9g152400
Bo1g093150	Bo3g032280	Bo4g136030	Bo6g064520	Bo8g038110	Bo9g152420
Bo1g094360	Bo3g032310	Bo4g136120	Bo6g064600	Bo8g038330	Bo9g152450
Bo1g094460	Bo3g032350	Bo4g136180	Bo6g064700	Bo8g039430	Bo9g152500
Bo1g094490	Bo3g032420	Bo4g136220	Bo6g064750	Bo8g039440	Bo9g152510
Bo1g094500	Bo3g032460	Bo4g136240	Bo6g064820	Bo8g039520	Bo9g152520
Bo1g094580	Bo3g032500	Bo4g136250	Bo6g064880	Bo8g039570	Bo9g152560
Bo1g095720	Bo3g032610	Bo4g136360	Bo6g064910	Bo8g040580	Bo9g152600
Bo1g097990	Bo3g032650	Bo4g136410	Bo6g064940	Bo8g040640	Bo9g152620
Bo1g098020	Bo3g032660	Bo4g136480	Bo6g064950	Bo8g040660	Bo9g153650
Bo1g098040	Bo3g032670	Bo4g136490	Bo6g065020	Bo8g040680	Bo9g153690
Bo1g098130	Bo3g032680	Bo4g136670	Bo6g065030	Bo8g040710	Bo9g153710
Bo1g098140	Bo3g032750	Bo4g136690	Bo6g065080	Bo8g040740	Bo9g153740
Bo1g098220	Bo3g032820	Bo4g136760	Bo6g065200	Bo8g040860	Bo9g153780
Bo1g098320	Bo3g033010	Bo4g136800	Bo6g065210	Bo8g041010	Bo9g153830
Bo1g098450	Bo3g034080	Bo4g136820	Bo6g065240	Bo8g042090	Bo9g153850
Bo1g098470	Bo3g034100	Bo4g137000	Bo6g066330	Bo8g042100	Bo9g153860
Bo1g098520	Bo3g034150	Bo4g137030	Bo6g066360	Bo8g042110	Bo9g153870
Bo1g098630	Bo3g034160	Bo4g137070	Bo6g066440	Bo8g042120	Bo9g153890
Bo1g098810	Bo3g034200	Bo4g137100	Bo6g066480	Bo8g042160	Bo9g153900
Bo1g098830	Bo3g034250	Bo4g137110	Bo6g066500	Bo8g042190	Bo9g153920
Bo1g099890	Bo3g034280	Bo4g137160	Bo6g066520	Bo8g042200	Bo9g153960
Bo1g099940	Bo3g034300	Bo4g137220	Bo6g066530	Bo8g042220	Bo9g153980
Bo1g100070	Bo3g034340	Bo4g137270	Bo6g066550	Bo8g042240	Bo9g153990
Bo1g101080	Bo3g034420	Bo4g137350	Bo6g066650	Bo8g043270	Bo9g154010
Bo1g101090	Bo3g034490	Bo4g137430	Bo6g066680	Bo8g043280	Bo9g154240
Bo1g101100	Bo3g034540	Bo4g137490	Bo6g066700	Bo8g043320	Bo9g154290
Bo1g101110	Bo3g034610	Bo4g137500	Bo6g066710	Bo8g043510	Bo9g154320
Bo1g101440	Bo3g034620	Bo4g137590	Bo6g066730	Bo8g043560	Bo9g154410
Bo1g101480	Bo3g034670	Bo4g137600	Bo6g066740	Bo8g043570	Bo9g154460
Bo1g101520	Bo3g034700	Bo4g137630	Bo6g066920	Bo8g044690	Bo9g154490
Bo1g101650	Bo3g034740	Bo4g137640	Bo6g067050	Bo8g044730	Bo9g154500
Bo1g101890	Bo3g034780	Bo4g137650	Bo6g067060	Bo8g045770	Bo9g154520
Bo1g101930	Bo3g034870	Bo4g137710	Bo6g067070	Bo8g045800	Bo9g154610
Bo1g102000	Bo3g034930	Bo4g137920	Bo6g067100	Bo8g045840	Bo9g154630
Bo1g102010	Bo3g034950	Bo4g139040	Bo6g067210	Bo8g045950	Bo9g154670
Bo1g102020	Bo3g034970	Bo4g139080	Bo6g067340	Bo8g045960	Bo9g154680
Bo1g102170	Bo3g035050	Bo4g139090	Bo6g067380	Bo8g045970	Bo9g154690
Bo1g102210	Bo3g035060	Bo4g139290	Bo6g067500	Bo8g046020	Bo9g154700
Bo1g102320	Bo3g035130	Bo4g139400	Bo6g067540	Bo8g047160	Bo9g154740
Bo1g103440	Bo3g035140	Bo4g139440	Bo6g067590	Bo8g047280	Bo9g154870
Bo1g103500	Bo3g035210	Bo4g139700	Bo6g067640	Bo8g048300	Bo9g155960
Bo1g103560	Bo3g035580	Bo4g139750	Bo6g067660	Bo8g049440	Bo9g155990
Bo1g103650	Bo3g035590	Bo4g139770	Bo6g067670	Bo8g049470	Bo9g156020
Bo1g103660	Bo3g035620	Bo4g139790	Bo6g067680	Bo8g049530	Bo9g156150
Bo1g103820	Bo3g035630	Bo4g139940	Bo6g067720	Bo8g049550	Bo9g156180
Bo1g104950	Bo3g035640	Bo4g139970	Bo6g067730	Bo8g049750	Bo9g156210
Bo1g105010	Bo3g035700	Bo4g140060	Bo6g067750	Bo8g049780	Bo9g157280
Bo1g105020	Bo3g035710	Bo4g140140	Bo6g067890	Bo8g049810	Bo9g157290
Bo1g105030	Bo3g035760	Bo4g140260	Bo6g067930	Bo8g049820	Bo9g157440
Bo1g105080	Bo3g035870	Bo4g140320	Bo6g068060	Bo8g049880	Bo9g159690
Bo1g105090	Bo3g035940	Bo4g140410	Bo6g068230	Bo8g049910	Bo9g159740
Bo1g105150	Bo3g036010	Bo4g140500	Bo6g068360	Bo8g049970	Bo9g159770
Bo1g105160	Bo3g036020	Bo4g140570	Bo6g068400	Bo8g050010	Bo9g159780
Bo1g105180	Bo3g036050	Bo4g140610	Bo6g068490	Bo8g050080	Bo9g159880
Bo1g105240	Bo3g036060	Bo4g140650	Bo6g068500	Bo8g050230	Bo9g159920
Bo1g105250	Bo3g036160	Bo4g140700	Bo6g068550	Bo8g050250	Bo9g159950
Bo1g105260	Bo3g036190	Bo4g140710	Bo6g069580	Bo8g050260	Bo9g159970
Bo1g105330	Bo3g036210	Bo4g141940	Bo6g069620	Bo8g050340	Bo9g159980
Bo1g105350	Bo3g036290	Bo4g141990	Bo6g069740	Bo8g050400	Bo9g160030
Bo1g105410	Bo3g036320	Bo4g142030	Bo6g069770	Bo8g050430	Bo9g160110
Bo1g105440	Bo3g036380	Bo4g142050	Bo6g069840	Bo8g050440	Bo9g161450
Bo1g105580	Bo3g036420	Bo4g142080	Bo6g069850	Bo8g050510	Bo9g161480
Bo1g105660	Bo3g036440	Bo4g142140	Bo6g069920	Bo8g050570	Bo9g161610
Bo1g105680	Bo3g036540	Bo4g142150	Bo6g069930	Bo8g050580	Bo9g161620
Bo1g105750	Bo3g036590	Bo4g142210	Bo6g069980	Bo8g050590	Bo9g161700
Bo1g105850	Bo3g036600	Bo4g142250	Bo6g070060	Bo8g050600	Bo9g161710
Bo1g105920	Bo3g036620	Bo4g142280	Bo6g071060	Bo8g050920	Bo9g161730
Bo1g106980	Bo3g036640	Bo4g142440	Bo6g071080	Bo8g050930	Bo9g161760
Bo1g107040	Bo3g036650	Bo4g142580	Bo6g071110	Bo8g050940	Bo9g161790
Bo1g107170	Bo3g036660	Bo4g142630	Bo6g071120	Bo8g050960	Bo9g161870
Bo1g108500	Bo3g036670	Bo4g142650	Bo6g071140	Bo8g050970	Bo9g161880
Bo1g108540	Bo3g036680	Bo4g142680	Bo6g072260	Bo8g051250	Bo9g162940
Bo1g108550	Bo3g036730	Bo4g142700	Bo6g072270	Bo8g051340	Bo9g163000
Bo1g108620	Bo3g036750	Bo4g143720	Bo6g072330	Bo8g051370	Bo9g163010
Bo1g108650	Bo3g036780	Bo4g143770	Bo6g072640	Bo8g051410	Bo9g163020
Bo1g108740	Bo3g036790	Bo4g143780	Bo6g072730	Bo8g051560	Bo9g163030
Bo1g108800	Bo3g036830	Bo4g143800	Bo6g072820	Bo8g052590	Bo9g163040
Bo1g108890	Bo3g036890	Bo4g143810	Bo6g072880	Bo8g052640	Bo9g163320
Bo1g108930	Bo3g036990	Bo4g143840	Bo6g072920	Bo8g052750	Bo9g163360
Bo1g108950	Bo3g037060	Bo4g143880	Bo6g072930	Bo8g052840	Bo9g163430
Bo1g108970	Bo3g037080	Bo4g143910	Bo6g072940	Bo8g052850	Bo9g163440
Bo1g110140	Bo3g037110	Bo4g143990	Bo6g072980	Bo8g052930	Bo9g163450
Bo1g110190	Bo3g037120	Bo4g144000	Bo6g073150	Bo8g052940	Bo9g163470
Bo1g111250	Bo3g037150	Bo4g144050	Bo6g073320	Bo8g052960	Bo9g163570
Bo1g111260	Bo3g037220	Bo4g144200	Bo6g074410	Bo8g053000	Bo9g163590
Bo1g111280	Bo3g037270	Bo4g145440	Bo6g074500	Bo8g053010	Bo9g163610
Bo1g112370	Bo3g037320	Bo4g145480	Bo6g074590	Bo8g054030	Bo9g163640
Bo1g112490	Bo3g037330	Bo4g145490	Bo6g074810	Bo8g054080	Bo9g163710
Bo1g113540	Bo3g037420	Bo4g145500	Bo6g074920	Bo8g054110	Bo9g163720
Bo1g113550	Bo3g037430	Bo4g145530	Bo6g075950	Bo8g054120	Bo9g163750
Bo1g114640	Bo3g037550	Bo4g145540	Bo6g075970	Bo8g054130	Bo9g163770
Bo1g114910	Bo3g037590	Bo4g145590	Bo6g075990	Bo8g054140	Bo9g163820
Bo1g114920	Bo3g037610	Bo4g145670	Bo6g076010	Bo8g054150	Bo9g163870
Bo1g116020	Bo3g037620	Bo4g145780	Bo6g076120	Bo8g054160	Bo9g163890
Bo1g116120	Bo3g037670	Bo4g145800	Bo6g076190	Bo8g054180	Bo9g163950
Bo1g116310	Bo3g037700	Bo4g145870	Bo6g076230	Bo8g054230	Bo9g163960
Bo1g116380	Bo3g037730	Bo4g145890	Bo6g076320	Bo8g054240	Bo9g163980
Bo1g117410	Bo3g038830	Bo4g145900	Bo6g076390	Bo8g054250	Bo9g164000
Bo1g117460	Bo3g038970	Bo4g145940	Bo6g076400	Bo8g054270	Bo9g164080
Bo1g117590	Bo3g039020	Bo4g147050	Bo6g076550	Bo8g054330	Bo9g164120
Bo1g117630	Bo3g039040	Bo4g147100	Bo6g076580	Bo8g054420	Bo9g164130
Bo1g117750	Bo3g039050	Bo4g148140	Bo6g076590	Bo8g054570	Bo9g164140
Bo1g118780	Bo3g039060	Bo4g148210	Bo6g076600	Bo8g054710	Bo9g164150
Bo1g118800	Bo3g039080	Bo4g148290	Bo6g076660	Bo8g055870	Bo9g164160
Bo1g118930	Bo3g039110	Bo4g148300	Bo6g076760	Bo8g055880	Bo9g165360
Bo1g118970	Bo3g039170	Bo4g148320	Bo6g076820	Bo8g055900	Bo9g165430
Bo1g119000	Bo3g039180	Bo4g148350	Bo6g076860	Bo8g056920	Bo9g165510
Bo1g119130	Bo3g039200	Bo4g149430	Bo6g076900	Bo8g056940	Bo9g165610
Bo1g119170	Bo3g039240	Bo4g149450	Bo6g077360	Bo8g057950	Bo9g165630
Bo1g119200	Bo3g039300	Bo4g149510	Bo6g077410	Bo8g058030	Bo9g165640
Bo1g119310	Bo3g039350	Bo4g149670	Bo6g077430	Bo8g058090	Bo9g165730
Bo1g119320	Bo3g039510	Bo4g149780	Bo6g077480	Bo8g058210	Bo9g165740
Bo1g119430	Bo3g039540	Bo4g149800	Bo6g077570	Bo8g058250	Bo9g165750
Bo1g120540	Bo3g039560	Bo4g149850	Bo6g077610	Bo8g058260	Bo9g165800
Bo1g121540	Bo3g039580	Bo4g149900	Bo6g077670	Bo8g058270	Bo9g165900
Bo1g122790	Bo3g039860	Bo4g150900	Bo6g077690	Bo8g058430	Bo9g165910
Bo1g122900	Bo3g039900	Bo4g151030	Bo6g077800	Bo8g058440	Bo9g166080
Bo1g122910	Bo3g039920	Bo4g151060	Bo6g077810	Bo8g058490	Bo9g166090
Bo1g122970	Bo3g039970	Bo4g151100	Bo6g077820	Bo8g058590	Bo9g166160
Bo1g123190	Bo3g039980	Bo4g151130	Bo6g077850	Bo8g058650	Bo9g166210
Bo1g123240	Bo3g040030	Bo4g151250	Bo6g077860	Bo8g058710	Bo9g166340
Bo1g123320	Bo3g040040	Bo4g151370	Bo6g077880	Bo8g058780	Bo9g166440
Bo1g123340	Bo3g040050	Bo4g151420	Bo6g077940	Bo8g058790	Bo9g166470
Bo1g123360	Bo3g040090	Bo4g151430	Bo6g078060	Bo8g058840	Bo9g166520
Bo1g123450	Bo3g040130	Bo4g151440	Bo6g078080	Bo8g058900	Bo9g166530
Bo1g123490	Bo3g040140	Bo4g151460	Bo6g078100	Bo8g058910	Bo9g166600
Bo1g123620	Bo3g040250	Bo4g151470	Bo6g078130	Bo8g058960	Bo9g166730
Bo1g123650	Bo3g040260	Bo4g151570	Bo6g079240	Bo8g058980	Bo9g166790
Bo1g123670	Bo3g040330	Bo4g151600	Bo6g079260	Bo8g059030	Bo9g167820
Bo1g123680	Bo3g040350	Bo4g151640	Bo6g079280	Bo8g059120	Bo9g167830
Bo1g123690	Bo3g040370	Bo4g151750	Bo6g079330	Bo8g059390	Bo9g168900
Bo1g123710	Bo3g040390	Bo4g151800	Bo6g079440	Bo8g059400	Bo9g168930
Bo1g124780	Bo3g040520	Bo4g151820	Bo6g079480	Bo8g059440	Bo9g168940
Bo1g124790	Bo3g040530	Bo4g151900	Bo6g079500	Bo8g059580	Bo9g169010
Bo1g124880	Bo3g040590	Bo4g151920	Bo6g079520	Bo8g059610	Bo9g169020
Bo1g124900	Bo3g040620	Bo4g152940	Bo6g079550	Bo8g059650	Bo9g169040
Bo1g126030	Bo3g041660	Bo4g152960	Bo6g079600	Bo8g059690	Bo9g169080
Bo1g126160	Bo3g041760	Bo4g153990	Bo6g079620	Bo8g059760	Bo9g169100
Bo1g126260	Bo3g041770	Bo4g154000	Bo6g079680	Bo8g059800	Bo9g169120
Bo1g127310	Bo3g041790	Bo4g154080	Bo6g079770	Bo8g059820	Bo9g169160
Bo1g127330	Bo3g041800	Bo4g154120	Bo6g079800	Bo8g059850	Bo9g169250
Bo1g128360	Bo3g041840	Bo4g154160	Bo6g079850	Bo8g059870	Bo9g169290
Bo1g128370	Bo3g041900	Bo4g154230	Bo6g079880	Bo8g059920	Bo9g169430
Bo1g128390	Bo3g041910	Bo4g154270	Bo6g079920	Bo8g059990	Bo9g169440
Bo1g128450	Bo3g041920	Bo4g154280	Bo6g080050	Bo8g060010	Bo9g169480
Bo1g128480	Bo3g041940	Bo4g154330	Bo6g080080	Bo8g061250	Bo9g169560
Bo1g128530	Bo3g041960	Bo4g154440	Bo6g080200	Bo8g061400	Bo9g169580
Bo1g128550	Bo3g042050	Bo4g154470	Bo6g080310	Bo8g061410	Bo9g169610
Bo1g128560	Bo3g042110	Bo4g154510	Bo6g080340	Bo8g061430	Bo9g169630
Bo1g128570	Bo3g042210	Bo4g154570	Bo6g080390	Bo8g061450	Bo9g169700
Bo1g128580	Bo3g042230	Bo4g154660	Bo6g080400	Bo8g062530	Bo9g169720
Bo1g128590	Bo3g042250	Bo4g154670	Bo6g080460	Bo8g062550	Bo9g169800
Bo1g129820	Bo3g042260	Bo4g154680	Bo6g080560	Bo8g062600	Bo9g169940
Bo1g129860	Bo3g042270	Bo4g154720	Bo6g080610	Bo8g062700	Bo9g170010
Bo1g129920	Bo3g042300	Bo4g154730	Bo6g080830	Bo8g063720	Bo9g170090
Bo1g130040	Bo3g042310	Bo4g154950	Bo6g080850	Bo8g063730	Bo9g170100
Bo1g131070	Bo3g042330	Bo4g156110	Bo6g080890	Bo8g063760	Bo9g171150
Bo1g131240	Bo3g042410	Bo4g156200	Bo6g080940	Bo8g063790	Bo9g171340
Bo1g131280	Bo3g042430	Bo4g157250	Bo6g080950	Bo8g064790	Bo9g171380
Bo1g134360	Bo3g042440	Bo4g157390	Bo6g081240	Bo8g064810	Bo9g171420
Bo1g134400	Bo3g042500	Bo4g157410	Bo6g081360	Bo8g064970	Bo9g171440
Bo1g134520	Bo3g042520	Bo4g157460	Bo6g081420	Bo8g065000	Bo9g171460
Bo1g134580	Bo3g042530	Bo4g157470	Bo6g081440	Bo8g065060	Bo9g171490
Bo1g134600	Bo3g042560	Bo4g157490	Bo6g081490	Bo8g065070	Bo9g171500
Bo1g134660	Bo3g042570	Bo4g157510	Bo6g081510	Bo8g065080	Bo9g171510
Bo1g134740	Bo3g042580	Bo4g158560	Bo6g081560	Bo8g065110	Bo9g171550
Bo1g134770	Bo3g042620	Bo4g158580	Bo6g081570	Bo8g065130	Bo9g171570
Bo1g134920	Bo3g042700	Bo4g158600	Bo6g081580	Bo8g065160	Bo9g171660
Bo1g134930	Bo3g042740	Bo4g158660	Bo6g081700	Bo8g065350	Bo9g171670
Bo1g134940	Bo3g042800	Bo4g158700	Bo6g081740	Bo8g065410	Bo9g171690
Bo1g134950	Bo3g042820	Bo4g158840	Bo6g081750	Bo8g065470	Bo9g171700
Bo1g134960	Bo3g042840	Bo4g158850	Bo6g081870	Bo8g065500	Bo9g171790
Bo1g134970	Bo3g042880	Bo4g158880	Bo6g081900	Bo8g065690	Bo9g171920
Bo1g135020	Bo3g043000	Bo4g159910	Bo6g082020	Bo8g065740	Bo9g171970
Bo1g136070	Bo3g043090	Bo4g159940	Bo6g082060	Bo8g065780	Bo9g172100
Bo1g138270	Bo3g043120	Bo4g160050	Bo6g083280	Bo8g065800	Bo9g172120
Bo1g138360	Bo3g043150	Bo4g160060	Bo6g083310	Bo8g065810	Bo9g172180
Bo1g138430	Bo3g044210	Bo4g160080	Bo6g083320	Bo8g065930	Bo9g172200
Bo1g138440	Bo3g044280	Bo4g160110	Bo6g083360	Bo8g065980	Bo9g172220
Bo1g138530	Bo3g044310	Bo4g161150	Bo6g083480	Bo8g065990	Bo9g172250
Bo1g138540	Bo3g044400	Bo4g161320	Bo6g083490	Bo8g066110	Bo9g172320
Bo1g138610	Bo3g044410	Bo4g162550	Bo6g083510	Bo8g066130	Bo9g173400
Bo1g138620	Bo3g044430	Bo4g163650	Bo6g083520	Bo8g066200	Bo9g173440
Bo1g138630	Bo3g044530	Bo4g163730	Bo6g083570	Bo8g066220	Bo9g173490
Bo1g138680	Bo3g044580	Bo4g163740	Bo6g083580	Bo8g066360	Bo9g173530
Bo1g138760	Bo3g044780	Bo4g164780	Bo6g083600	Bo8g066540	Bo9g173580
Bo1g138770	Bo3g044790	Bo4g164810	Bo6g083700	Bo8g066580	Bo9g173600
Bo1g138800	Bo3g044810	Bo4g164850	Bo6g083740	Bo8g066590	Bo9g173640
Bo1g138880	Bo3g044830	Bo4g164870	Bo6g084840	Bo8g066600	Bo9g173650
Bo1g138980	Bo3g044840	Bo4g164880	Bo6g084850	Bo8g066610	Bo9g173670
Bo1g139010	Bo3g045020	Bo4g164900	Bo6g084870	Bo8g066630	Bo9g173790
Bo1g139040	Bo3g045090	Bo4g164930	Bo6g084890	Bo8g066650	Bo9g173870
Bo1g139050	Bo3g045130	Bo4g164970	Bo6g084980	Bo8g066660	Bo9g173900
Bo1g139080	Bo3g045150	Bo4g164990	Bo6g084990	Bo8g066680	Bo9g173920
Bo1g139090	Bo3g045170	Bo4g165030	Bo6g085010	Bo8g066730	Bo9g173930
Bo1g139100	Bo3g045180	Bo4g165080	Bo6g085020	Bo8g066820	Bo9g173970
Bo1g139320	Bo3g045190	Bo4g165090	Bo6g085050	Bo8g066920	Bo9g174000
Bo1g139340	Bo3g045250	Bo4g165150	Bo6g085080	Bo8g066940	Bo9g174010
Bo1g139440	Bo3g045310	Bo4g165200	Bo6g085090	Bo8g066970	Bo9g174040
Bo1g139460	Bo3g045340	Bo4g165250	Bo6g086090	Bo8g066990	Bo9g174050
Bo1g139480	Bo3g045400	Bo4g165260	Bo6g086100	Bo8g067040	Bo9g174140
Bo1g139530	Bo3g045420	Bo4g165310	Bo6g086120	Bo8g067070	Bo9g174170
Bo1g139550	Bo3g045430	Bo4g165330	Bo6g086210	Bo8g067120	Bo9g174280
Bo1g139710	Bo3g045450	Bo4g165430	Bo6g086220	Bo8g067140	Bo9g174380
Bo1g139800	Bo3g045640	Bo4g165460	Bo6g086240	Bo8g067310	Bo9g174470
Bo1g139840	Bo3g045700	Bo4g165530	Bo6g086320	Bo8g067430	Bo9g174480
Bo1g139890	Bo3g045710	Bo4g166760	Bo6g086440	Bo8g067460	Bo9g174540
Bo1g139920	Bo3g045750	Bo4g166790	Bo6g086490	Bo8g067480	Bo9g174550
Bo1g141000	Bo3g045830	Bo4g167880	Bo6g086500	Bo8g067510	Bo9g174570
Bo1g141010	Bo3g046900	Bo4g167920	Bo6g086520	Bo8g067530	Bo9g174580
Bo1g141030	Bo3g046940	Bo4g168140	Bo6g086540	Bo8g067600	Bo9g174610
Bo1g141080	Bo3g047060	Bo4g169190	Bo6g086550	Bo8g067650	Bo9g174760
Bo1g141110	Bo3g047070	Bo4g169320	Bo6g086560	Bo8g067660	Bo9g174790
Bo1g141120	Bo3g047140	Bo4g169340	Bo6g086660	Bo8g067810	Bo9g174810
Bo1g141140	Bo3g047160	Bo4g169370	Bo6g086680	Bo8g067840	Bo9g174830
Bo1g141150	Bo3g047180	Bo4g169440	Bo6g086710	Bo8g067880	Bo9g174860
Bo1g141200	Bo3g047240	Bo4g169450	Bo6g086720	Bo8g067910	Bo9g174870
Bo1g141230	Bo3g048280	Bo4g169530	Bo6g086770	Bo8g067960	Bo9g174880
Bo1g141240	Bo3g048330	Bo4g170630	Bo6g086830	Bo8g067970	Bo9g174980
Bo1g141270	Bo3g048350	Bo4g170830	Bo6g086860	Bo8g068050	Bo9g175000
Bo1g141320	Bo3g048600	Bo4g171890	Bo6g086980	Bo8g068170	Bo9g175020
Bo1g141340	Bo3g048760	Bo4g173010	Bo6g087080	Bo8g068220	Bo9g175040
Bo1g141410	Bo3g049920	Bo4g173040	Bo6g087130	Bo8g068280	Bo9g175080
Bo1g141420	Bo3g049940	Bo4g173050	Bo6g087190	Bo8g068300	Bo9g175110
Bo1g141510	Bo3g050010	Bo4g173070	Bo6g087200	Bo8g068320	Bo9g175160
Bo1g141540	Bo3g051010	Bo4g173200	Bo6g087230	Bo8g068340	Bo9g175170
Bo1g141570	Bo3g052120	Bo4g173240	Bo6g087300	Bo8g068410	Bo9g175290
Bo1g143790	Bo3g052130	Bo4g173280	Bo6g087420	Bo8g068490	Bo9g175370
Bo1g143830	Bo3g052150	Bo4g173290	Bo6g087600	Bo8g068500	Bo9g175420
Bo1g143840	Bo3g052160	Bo4g173300	Bo6g087680	Bo8g068510	Bo9g175440
Bo1g143880	Bo3g052180	Bo4g173310	Bo6g087750	Bo8g069880	Bo9g175480
Bo1g143950	Bo3g052230	Bo4g173350	Bo6g087810	Bo8g069900	Bo9g175510
Bo1g144020	Bo3g052280	Bo4g173400	Bo6g087840	Bo8g069940	Bo9g175610
Bo1g144030	Bo3g052330	Bo4g173460	Bo6g087930	Bo8g070060	Bo9g175630
Bo1g144130	Bo3g052340	Bo4g173480	Bo6g088070	Bo8g070080	Bo9g175650
Bo1g144210	Bo3g052390	Bo4g173600	Bo6g088140	Bo8g070090	Bo9g175680
Bo1g144250	Bo3g052460	Bo4g173690	Bo6g089150	Bo8g070230	Bo9g175720
Bo1g144290	Bo3g052480	Bo4g173720	Bo6g089200	Bo8g070240	Bo9g175760
Bo1g144330	Bo3g052490	Bo4g173780	Bo6g089290	Bo8g070290	Bo9g175800
Bo1g144380	Bo3g052500	Bo4g173810	Bo6g091410	Bo8g070320	Bo9g175830
Bo1g144400	Bo3g052530	Bo4g173820	Bo6g091470	Bo8g070350	Bo9g175840
Bo1g144460	Bo3g052560	Bo4g175870	Bo6g091530	Bo8g070380	Bo9g175880
Bo1g144470	Bo3g052570	Bo4g175890	Bo6g091540	Bo8g070450	Bo9g175920
Bo1g144690	Bo3g052590	Bo4g176080	Bo6g092630	Bo8g070620	Bo9g175960
Bo1g144700	Bo3g052600	Bo4g176150	Bo6g092660	Bo8g070650	Bo9g175970
Bo1g144730	Bo3g052670	Bo4g176160	Bo6g092670	Bo8g070660	Bo9g176020
Bo1g144740	Bo3g052680	Bo4g176200	Bo6g092680	Bo8g070800	Bo9g176030
Bo1g144780	Bo3g052740	Bo4g176210	Bo6g092690	Bo8g070820	Bo9g176040
Bo1g144870	Bo3g052780	Bo4g176220	Bo6g092790	Bo8g070850	Bo9g176070
Bo1g144900	Bo3g052790	Bo4g176240	Bo6g092890	Bo8g070880	Bo9g176220
Bo1g144930	Bo3g052800	Bo4g176420	Bo6g092910	Bo8g070940	Bo9g176240
Bo1g144980	Bo3g052810	Bo4g177500	Bo6g094090	Bo8g070950	Bo9g176270
Bo1g145020	Bo3g052990	Bo4g177560	Bo6g094190	Bo8g070980	Bo9g176290
Bo1g145030	Bo3g053060	Bo4g177620	Bo6g094240	Bo8g071050	Bo9g176340
Bo1g146150	Bo3g053140	Bo4g177660	Bo6g094290	Bo8g071060	Bo9g176450
Bo1g147150	Bo3g053240	Bo4g177670	Bo6g094300	Bo8g071140	Bo9g176460
Bo1g147170	Bo3g053250	Bo4g177800	Bo6g094350	Bo8g071190	Bo9g176550
Bo1g147180	Bo3g053270	Bo4g177820	Bo6g094380	Bo8g071290	Bo9g176640
Bo1g147390	Bo3g053300	Bo4g177980	Bo6g094400	Bo8g071300	Bo9g176670
Bo1g147460	Bo3g054370	Bo4g178060	Bo6g094640	Bo8g071390	Bo9g176680
Bo1g147610	Bo3g054400	Bo4g178080	Bo6g094670	Bo8g071430	Bo9g176710
Bo1g147660	Bo3g054410	Bo4g178120	Bo6g094690	Bo8g071440	Bo9g176720
Bo1g147760	Bo3g054450	Bo4g178160	Bo6g094760	Bo8g071470	Bo9g176730
Bo1g147830	Bo3g054480	Bo4g178170	Bo6g094880	Bo8g071540	Bo9g176800
Bo1g148900	Bo3g054520	Bo4g178190	Bo6g094890	Bo8g071550	Bo9g176810
Bo1g148920	Bo3g054540	Bo4g178220	Bo6g094990	Bo8g072670	Bo9g176830
Bo1g149010	Bo3g054570	Bo4g178230	Bo6g095020	Bo8g072700	Bo9g176840
Bo1g150040	Bo3g054580	Bo4g179260	Bo6g095090	Bo8g073720	Bo9g176890
Bo1g150100	Bo3g054630	Bo4g179280	Bo6g095120	Bo8g073750	Bo9g176980
Bo1g150230	Bo3g054640	Bo4g179300	Bo6g095170	Bo8g074840	Bo9g177080
Bo1g150240	Bo3g054670	Bo4g179470	Bo6g095360	Bo8g074900	Bo9g177100
Bo1g150250	Bo3g054730	Bo4g181590	Bo6g095510	Bo8g074980	Bo9g177120
Bo1g150420	Bo3g054810	Bo4g181640	Bo6g095550	Bo8g074990	Bo9g177130
Bo1g150480	Bo3g054880	Bo4g181670	Bo6g095990	Bo8g075000	Bo9g177180
Bo1g150530	Bo3g054990	Bo4g181680	Bo6g096010	Bo8g075050	Bo9g177190
Bo1g151660	Bo3g055070	Bo4g181700	Bo6g096020	Bo8g075100	Bo9g177210
Bo1g151710	Bo3g055100	Bo4g181800	Bo6g096040	Bo8g075190	Bo9g177240
Bo1g151720	Bo3g055120	Bo4g181860	Bo6g096050	Bo8g076240	Bo9g177270
Bo1g151760	Bo3g055140	Bo4g181900	Bo6g097080	Bo8g076340	Bo9g177280
Bo1g151830	Bo3g055200	Bo4g181910	Bo6g097110	Bo8g076360	Bo9g177290
Bo1g151860	Bo3g055300	Bo4g181960	Bo6g097150	Bo8g076400	Bo9g177320
Bo1g151870	Bo3g055330	Bo4g181980	Bo6g097360	Bo8g076440	Bo9g177330
Bo1g151880	Bo3g055370	Bo4g182000	Bo6g098430	Bo8g076450	Bo9g177360
Bo1g151890	Bo3g055490	Bo4g182090	Bo6g098530	Bo8g076460	Bo9g177390
Bo1g152110	Bo3g055650	Bo4g182140	Bo6g098550	Bo8g076600	Bo9g177470
Bo1g152160	Bo3g055670	Bo4g182170	Bo6g098580	Bo8g076610	Bo9g177520
Bo1g152170	Bo3g055690	Bo4g182250	Bo6g098590	Bo8g076630	Bo9g177550
Bo1g152210	Bo3g055820	Bo4g182270	Bo6g098620	Bo8g076750	Bo9g177620
Bo1g152220	Bo3g055830	Bo4g182440	Bo6g098740	Bo8g076850	Bo9g177650
Bo1g153270	Bo3g055840	Bo4g182480	Bo6g098790	Bo8g076980	Bo9g178800
Bo1g153320	Bo3g055870	Bo4g182510	Bo6g098830	Bo8g077050	Bo9g178840
Bo1g153330	Bo3g055940	Bo4g182600	Bo6g098920	Bo8g077130	Bo9g178960
Bo1g153380	Bo3g057000	Bo4g182610	Bo6g098940	Bo8g077230	Bo9g178980
Bo1g153460	Bo3g057070	Bo4g182640	Bo6g099090	Bo8g077260	Bo9g178990
Bo1g153590	Bo3g057080	Bo4g182800	Bo6g099140	Bo8g077280	Bo9g181130
Bo1g153620	Bo3g057130	Bo4g182850	Bo6g099170	Bo8g077290	Bo9g181170
Bo1g153670	Bo3g057150	Bo4g182970	Bo6g099190	Bo8g077330	Bo9g181280
Bo1g153700	Bo3g057210	Bo4g183020	Bo6g099210	Bo8g077450	Bo9g181410
Bo1g154740	Bo3g057280	Bo4g183070	Bo6g099310	Bo8g077470	Bo9g181460
Bo1g154750	Bo3g057340	Bo4g183100	Bo6g099350	Bo8g077560	Bo9g181470
Bo1g154780	Bo3g057350	Bo4g183190	Bo6g099400	Bo8g077570	Bo9g181490
Bo1g154800	Bo3g057420	Bo4g183260	Bo6g099440	Bo8g077830	Bo9g181500
Bo1g154820	Bo3g058500	Bo4g183270	Bo6g099450	Bo8g077910	Bo9g181650
Bo1g154840	Bo3g058560	Bo4g183310	Bo6g099480	Bo8g077920	Bo9g181750
Bo1g154850	Bo3g058570	Bo4g183320	Bo6g099490	Bo8g078930	Bo9g181770
Bo1g154870	Bo3g058580	Bo4g183390	Bo6g099510	Bo8g079040	Bo9g181790
Bo1g154920	Bo3g058600	Bo4g184590	Bo6g099520	Bo8g079050	Bo9g181800
Bo1g154950	Bo3g058640	Bo4g184610	Bo6g099530	Bo8g079060	Bo9g181830
Bo1g154960	Bo3g058740	Bo4g184650	Bo6g099580	Bo8g079180	Bo9g181840
Bo1g154980	Bo3g058760	Bo4g184670	Bo6g099620	Bo8g079340	Bo9g181850
Bo1g155080	Bo3g058810	Bo4g184730	Bo6g099830	Bo8g079350	Bo9g181920
Bo1g155100	Bo3g058900	Bo4g184800	Bo6g099850	Bo8g079550	Bo9g182000
Bo1g155120	Bo3g058940	Bo4g185820	Bo6g100960	Bo8g079640	Bo9g183020
Bo1g155150	Bo3g058960	Bo4g185830	Bo6g100980	Bo8g079660	Bo9g183040
Bo1g156180	Bo3g059000	Bo4g185870	Bo6g101010	Bo8g079690	Bo9g183230
Bo1g156210	Bo3g059020	Bo4g185900	Bo6g101040	Bo8g079920	Bo9g183260
Bo1g156300	Bo3g059040	Bo4g185910	Bo6g101120	Bo8g079970	Bo9g183310
Bo1g156310	Bo3g060060	Bo4g185920	Bo6g101220	Bo8g079990	Bo9g183340
Bo1g156330	Bo3g060070	Bo4g185950	Bo6g101270	Bo8g080040	Bo9g183380
Bo1g157340	Bo3g060160	Bo4g185980	Bo6g101310	Bo8g080060	Bo9g183410
Bo1g157370	Bo3g060200	Bo4g185990	Bo6g101350	Bo8g080100	Bo9g183470
Bo1g157390	Bo3g060260	Bo4g186040	Bo6g103560	Bo8g080200	Bo9g183480
Bo1g157420	Bo3g060290	Bo4g186070	Bo6g103570	Bo8g080260	Bo9g183510
Bo1g157460	Bo3g060300	Bo4g186090	Bo6g103680	Bo8g080290	Bo9g183560
Bo1g157530	Bo3g060320	Bo4g186170	Bo6g103740	Bo8g080350	Bo9g184640
Bo1g157540	Bo3g060340	Bo4g186200	Bo6g103820	Bo8g080370	Bo9g184670
Bo1g157620	Bo3g060400	Bo4g186220	Bo6g103850	Bo8g080460	Bo9g184680
Bo1g157640	Bo3g060410	Bo4g186240	Bo6g103970	Bo8g080480	Bo9g184710
Bo1g158950	Bo3g060450	Bo4g186370	Bo6g103980	Bo8g080490	Bo9g184740
Bo20099s010	Bo3g060510	Bo4g186390	Bo6g104030	Bo8g080590	Bo9g184760
Bo20568s010	Bo3g060530	Bo4g186420	Bo6g104060	Bo8g080600	Bo9g184810
Bo20768s010	Bo3g060570	Bo4g186430	Bo6g104080	Bo8g080610	Bo9g184860
Bo21317s010	Bo3g060580	Bo4g186440	Bo6g104090	Bo8g080720	Bo9g184880
Bo22802s010	Bo3g060660	Bo4g186450	Bo6g105110	Bo8g080740	Bo9g184940
Bo23556s010	Bo3g060710	Bo4g186560	Bo6g105210	Bo8g080760	Bo9g184950
Bo26351s010	Bo3g060750	Bo4g186630	Bo6g105220	Bo8g080840	Bo9g184980
Bo28455s010	Bo3g060770	Bo4g186660	Bo6g106270	Bo8g080860	Bo9g185010
Bo2g001030	Bo3g060780	Bo4g186670	Bo6g106320	Bo8g080870	Bo9g186080
Bo2g001040	Bo3g060830	Bo4g186700	Bo6g106330	Bo8g080900	Bo9g186110
Bo2g001130	Bo3g060840	Bo4g186800	Bo6g106360	Bo8g080910	Bo9g186120
Bo2g001160	Bo3g060860	Bo4g186810	Bo6g106390	Bo8g080920	Bo9g186150
Bo2g001260	Bo3g060870	Bo4g186890	Bo6g106400	Bo8g080960	Bo9g186170
Bo2g002340	Bo3g060890	Bo4g186910	Bo6g106410	Bo8g080980	Bo9g186180
Bo2g002350	Bo3g060970	Bo4g186930	Bo6g106450	Bo8g081010	Bo9g186200
Bo2g002390	Bo3g060990	Bo4g186980	Bo6g106600	Bo8g081130	Novel00003
Bo2g002400	Bo3g061100	Bo4g187080	Bo6g106660	Bo8g081150	Novel00006
Bo2g002450	Bo3g061110	Bo4g187110	Bo6g106670	Bo8g081210	Novel00010
Bo2g002510	Bo3g061160	Bo4g187250	Bo6g106710	Bo8g081230	Novel00017
Bo2g002520	Bo3g061200	Bo4g187270	Bo6g106970	Bo8g081270	Novel00028
Bo2g002530	Bo3g061210	Bo4g187300	Bo6g106980	Bo8g081290	Novel00031
Bo2g002550	Bo3g061320	Bo4g187310	Bo6g106990	Bo8g081300	Novel00033
Bo2g002620	Bo3g061330	Bo4g187320	Bo6g107010	Bo8g081350	Novel00035
Bo2g002630	Bo3g061400	Bo4g187340	Bo6g107080	Bo8g081370	Novel00043
Bo2g002730	Bo3g061510	Bo4g187350	Bo6g107090	Bo8g081390	Novel00064
Bo2g002760	Bo3g061670	Bo4g187400	Bo6g107120	Bo8g081470	Novel00068
Bo2g002790	Bo3g061720	Bo4g187420	Bo6g107160	Bo8g081500	Novel00077
Bo2g002840	Bo3g061730	Bo4g187430	Bo6g107220	Bo8g081520	Novel00083
Bo2g003920	Bo3g061790	Bo4g187460	Bo6g108270	Bo8g081530	Novel00088
Bo2g003960	Bo3g061900	Bo4g187480	Bo6g108540	Bo8g081600	Novel00089
Bo2g003980	Bo3g061980	Bo4g187490	Bo6g108570	Bo8g081670	Novel00090
Bo2g003990	Bo3g062140	Bo4g187710	Bo6g108580	Bo8g081710	Novel00099
Bo2g004040	Bo3g062350	Bo4g187750	Bo6g108590	Bo8g081730	Novel00102
Bo2g004070	Bo3g062460	Bo4g187820	Bo6g108610	Bo8g081750	Novel00103
Bo2g004090	Bo3g062520	Bo4g187830	Bo6g108640	Bo8g081770	Novel00113
Bo2g004100	Bo3g062620	Bo4g187840	Bo6g108660	Bo8g081870	Novel00114
Bo2g004160	Bo3g062710	Bo4g187850	Bo6g108770	Bo8g081980	Novel00115
Bo2g005270	Bo3g062750	Bo4g187910	Bo6g108830	Bo8g082040	Novel00118
Bo2g005290	Bo3g062780	Bo4g188020	Bo6g108840	Bo8g082070	Novel00119
Bo2g005320	Bo3g063960	Bo4g188050	Bo6g108860	Bo8g082080	Novel00123
Bo2g005370	Bo3g064170	Bo4g188070	Bo6g108890	Bo8g082170	Novel00135
Bo2g006550	Bo3g064230	Bo4g188190	Bo6g108930	Bo8g082290	Novel00138
Bo2g006640	Bo3g064260	Bo4g188300	Bo6g108980	Bo8g082340	Novel00139
Bo2g006660	Bo3g064320	Bo4g188370	Bo6g108990	Bo8g082350	Novel00144
Bo2g006670	Bo3g064370	Bo4g188600	Bo6g109000	Bo8g082360	Novel00146
Bo2g006720	Bo3g064410	Bo4g188630	Bo6g109160	Bo8g082370	Novel00149
Bo2g006810	Bo3g064450	Bo4g188640	Bo6g109190	Bo8g082410	Novel00153
Bo2g006840	Bo3g064520	Bo4g188650	Bo6g109240	Bo8g082460	Novel00154
Bo2g006940	Bo3g064540	Bo4g188710	Bo6g110300	Bo8g082470	Novel00155
Bo2g006970	Bo3g064660	Bo4g188720	Bo6g110340	Bo8g082490	Novel00158
Bo2g007000	Bo3g064680	Bo4g188730	Bo6g110350	Bo8g082560	Novel00164
Bo2g007060	Bo3g064850	Bo4g188760	Bo6g110410	Bo8g082620	Novel00171
Bo2g007100	Bo3g064860	Bo4g188890	Bo6g110420	Bo8g082680	Novel00172
Bo2g007120	Bo3g064870	Bo4g188900	Bo6g110450	Bo8g082800	Novel00175
Bo2g007150	Bo3g064890	Bo4g188960	Bo6g110460	Bo8g082910	Novel00176
Bo2g007190	Bo3g064900	Bo4g190040	Bo6g110480	Bo8g082960	Novel00177
Bo2g007220	Bo3g064910	Bo4g190110	Bo6g110490	Bo8g083030	Novel00178
Bo2g007260	Bo3g064990	Bo4g190200	Bo6g110510	Bo8g083070	Novel00189
Bo2g007270	Bo3g065020	Bo4g190240	Bo6g110530	Bo8g083080	Novel00193
Bo2g007290	Bo3g065030	Bo4g190280	Bo6g110550	Bo8g083090	Novel00194
Bo2g007370	Bo3g065050	Bo4g190300	Bo6g110590	Bo8g083100	Novel00195
Bo2g007510	Bo3g065060	Bo4g190360	Bo6g110600	Bo8g083120	Novel00211
Bo2g007520	Bo3g065090	Bo4g190390	Bo6g110750	Bo8g083140	Novel00221
Bo2g008570	Bo3g065100	Bo4g190410	Bo6g110770	Bo8g083150	Novel00230
Bo2g008590	Bo3g065110	Bo4g190420	Bo6g110790	Bo8g083200	Novel00232
Bo2g008790	Bo3g065120	Bo4g190510	Bo6g110820	Bo8g083220	Novel00236
Bo2g008820	Bo3g065170	Bo4g190540	Bo6g110850	Bo8g083230	Novel00241
Bo2g008840	Bo3g065180	Bo4g190560	Bo6g110870	Bo8g083240	Novel00253
Bo2g008870	Bo3g065200	Bo4g190590	Bo6g110890	Bo8g083270	Novel00256
Bo2g008970	Bo3g065220	Bo4g190600	Bo6g110900	Bo8g083450	Novel00259
Bo2g009060	Bo3g065240	Bo4g190610	Bo6g111090	Bo8g083480	Novel00269
Bo2g009090	Bo3g065290	Bo4g190700	Bo6g111100	Bo8g083490	Novel00272
Bo2g009110	Bo3g065300	Bo4g190720	Bo6g111130	Bo8g083520	Novel00273
Bo2g009180	Bo3g065320	Bo4g190740	Bo6g112190	Bo8g083560	Novel00274
Bo2g009200	Bo3g065330	Bo4g190790	Bo6g112200	Bo8g083590	Novel00275
Bo2g009250	Bo3g065340	Bo4g190810	Bo6g112280	Bo8g083610	Novel00279
Bo2g009280	Bo3g065380	Bo4g190870	Bo6g112300	Bo8g083750	Novel00294
Bo2g009430	Bo3g065410	Bo4g190880	Bo6g112310	Bo8g084770	Novel00296
Bo2g009540	Bo3g065470	Bo4g190900	Bo6g112350	Bo8g084810	Novel00297
Bo2g009720	Bo3g065480	Bo4g190980	Bo6g112410	Bo8g085910	Novel00309
Bo2g009770	Bo3g065530	Bo4g190990	Bo6g112450	Bo8g087090	Novel00313
Bo2g009810	Bo3g065560	Bo4g191050	Bo6g112470	Bo8g087100	Novel00314
Bo2g009830	Bo3g065690	Bo4g191120	Bo6g112610	Bo8g087120	Novel00318
Bo2g009840	Bo3g065770	Bo4g191230	Bo6g112630	Bo8g087150	Novel00322
Bo2g009850	Bo3g065780	Bo4g191260	Bo6g112650	Bo8g087210	Novel00326
Bo2g009880	Bo3g065850	Bo4g191320	Bo6g112660	Bo8g087250	Novel00336
Bo2g009910	Bo3g065870	Bo4g191340	Bo6g112670	Bo8g087320	Novel00338
Bo2g009990	Bo3g065940	Bo4g191370	Bo6g112680	Bo8g087340	Novel00349
Bo2g010030	Bo3g066010	Bo4g191380	Bo6g112690	Bo8g087350	Novel00356
Bo2g010040	Bo3g066020	Bo4g191390	Bo6g112720	Bo8g088370	Novel00364
Bo2g010050	Bo3g066070	Bo4g191470	Bo6g112730	Bo8g088410	Novel00368
Bo2g010110	Bo3g066120	Bo4g191510	Bo6g112770	Bo8g088480	Novel00371
Bo2g010150	Bo3g066150	Bo4g191650	Bo6g112800	Bo8g089550	Novel00374
Bo2g010190	Bo3g066320	Bo4g191690	Bo6g112900	Bo8g089600	Novel00380
Bo2g010230	Bo3g066340	Bo4g191730	Bo6g112970	Bo8g089610	Novel00382
Bo2g010290	Bo3g066360	Bo4g191750	Bo6g112980	Bo8g089700	Novel00383
Bo2g010410	Bo3g066370	Bo4g192850	Bo6g113160	Bo8g089710	Novel00385
Bo2g010480	Bo3g066390	Bo4g192890	Bo6g113170	Bo8g089720	Novel00386
Bo2g010490	Bo3g066440	Bo4g192940	Bo6g113200	Bo8g089770	Novel00390
Bo2g010570	Bo3g066520	Bo4g194100	Bo6g113330	Bo8g089820	Novel00393
Bo2g010590	Bo3g066560	Bo4g194120	Bo6g114370	Bo8g089880	Novel00408
Bo2g010640	Bo3g066590	Bo4g194270	Bo6g114410	Bo8g089920	Novel00410
Bo2g010730	Bo3g066700	Bo4g194280	Bo6g114470	Bo8g089940	Novel00414
Bo2g010740	Bo3g066750	Bo4g194290	Bo6g114530	Bo8g089950	Novel00426
Bo2g010780	Bo3g066930	Bo4g194340	Bo6g114560	Bo8g089990	Novel00431
Bo2g010830	Bo3g068050	Bo4g194350	Bo6g114600	Bo8g090040	Novel00444
Bo2g010840	Bo3g068140	Bo4g194420	Bo6g114710	Bo8g090080	Novel00446
Bo2g010890	Bo3g068150	Bo4g194430	Bo6g114720	Bo8g090110	Novel00454
Bo2g010910	Bo3g068180	Bo4g194460	Bo6g114730	Bo8g090140	Novel00458
Bo2g010920	Bo3g068260	Bo4g194470	Bo6g115780	Bo8g090150	Novel00460
Bo2g010940	Bo3g068310	Bo4g194720	Bo6g115820	Bo8g090240	Novel00463
Bo2g010960	Bo3g068380	Bo4g194730	Bo6g115880	Bo8g090280	Novel00469
Bo2g011000	Bo3g068430	Bo4g194770	Bo6g115900	Bo8g090330	Novel00474
Bo2g011030	Bo3g068470	Bo4g194830	Bo6g115920	Bo8g090360	Novel00475
Bo2g011060	Bo3g068530	Bo4g194980	Bo6g115950	Bo8g090460	Novel00479
Bo2g011180	Bo3g068540	Bo4g195020	Bo6g115960	Bo8g090480	Novel00481
Bo2g011190	Bo3g068550	Bo4g195050	Bo6g115990	Bo8g090490	Novel00483
Bo2g011200	Bo3g068560	Bo4g195090	Bo6g116050	Bo8g090530	Novel00487
Bo2g011230	Bo3g068580	Bo4g195130	Bo6g116090	Bo8g090610	Novel00490
Bo2g011330	Bo3g068590	Bo4g195440	Bo6g116140	Bo8g090620	Novel00502
Bo2g011350	Bo3g068630	Bo4g195490	Bo6g116340	Bo8g090640	Novel00508
Bo2g011390	Bo3g068860	Bo4g195560	Bo6g116430	Bo8g090650	Novel00511
Bo2g011510	Bo3g068870	Bo4g195590	Bo6g116450	Bo8g090660	Novel00514
Bo2g011560	Bo3g068930	Bo4g195650	Bo6g116470	Bo8g090720	Novel00517
Bo2g011570	Bo3g069000	Bo4g195660	Bo6g116540	Bo8g090730	Novel00523
Bo2g011650	Bo3g069030	Bo4g195720	Bo6g116580	Bo8g090770	Novel00532
Bo2g011940	Bo3g069060	Bo4g195750	Bo6g116640	Bo8g090790	Novel00540
Bo2g012010	Bo3g070140	Bo4g195800	Bo6g116660	Bo8g090800	Novel00545
Bo2g012060	Bo3g070210	Bo4g195810	Bo6g116760	Bo8g090820	Novel00546
Bo2g012170	Bo3g070230	Bo4g195840	Bo6g116780	Bo8g090860	Novel00553
Bo2g012230	Bo3g070260	Bo4g195900	Bo6g117880	Bo8g090880	Novel00555
Bo2g012250	Bo3g070270	Bo4g195910	Bo6g117890	Bo8g090910	Novel00559
Bo2g012360	Bo3g071360	Bo4g196050	Bo6g117920	Bo8g090980	Novel00561
Bo2g012450	Bo3g071430	Bo4g196060	Bo6g117940	Bo8g091020	Novel00567
Bo2g012470	Bo3g071470	Bo4g197190	Bo6g117950	Bo8g091030	Novel00573
Bo2g012500	Bo3g071490	Bo4g197210	Bo6g118000	Bo8g091110	Novel00585
Bo2g012600	Bo3g071520	Bo4g197270	Bo6g118010	Bo8g091140	Novel00591
Bo2g012760	Bo3g071550	Bo4g197300	Bo6g118020	Bo8g091190	Novel00607
Bo2g012810	Bo3g071630	Bo4g197310	Bo6g118040	Bo8g091280	Novel00613
Bo2g012820	Bo3g071660	Bo4g197340	Bo6g118100	Bo8g091360	Novel00614
Bo2g012900	Bo3g071670	Bo4g197360	Bo6g118110	Bo8g091420	Novel00616
Bo2g012910	Bo3g071720	Bo4g198480	Bo6g118210	Bo8g091430	Novel00617
Bo2g012950	Bo3g071790	Bo4g198490	Bo6g118230	Bo8g091440	Novel00618
Bo2g012960	Bo3g071910	Bo4g198610	Bo6g118310	Bo8g091690	Novel00624
Bo2g012970	Bo3g071940	Bo4g198660	Bo6g118380	Bo8g091730	Novel00639
Bo2g013050	Bo3g071980	Bo4g199730	Bo6g118490	Bo8g091760	Novel00642
Bo2g013170	Bo3g073020	Bo4g199780	Bo6g118510	Bo8g091900	Novel00668
Bo2g013220	Bo3g073060	Bo4g200790	Bo6g118560	Bo8g091910	Novel00670
Bo2g013230	Bo3g073180	Bo5g001000	Bo6g118590	Bo8g091940	Novel00671
Bo2g013430	Bo3g073270	Bo5g001020	Bo6g118600	Bo8g091960	Novel00674
Bo2g013450	Bo3g073320	Bo5g001030	Bo6g118610	Bo8g091990	Novel00676
Bo2g013470	Bo3g073430	Bo5g001050	Bo6g118620	Bo8g092030	Novel00681
Bo2g013490	Bo3g074490	Bo5g001060	Bo6g118660	Bo8g092060	Novel00683
Bo2g013520	Bo3g074620	Bo5g001070	Bo6g118690	Bo8g092100	Novel00692
Bo2g013630	Bo3g074680	Bo5g001100	Bo6g118740	Bo8g092130	Novel00702
Bo2g013670	Bo3g074710	Bo5g001120	Bo6g118750	Bo8g092180	Novel00703
Bo2g013720	Bo3g074810	Bo5g001130	Bo6g118780	Bo8g092190	Novel00705
Bo2g013820	Bo3g074820	Bo5g001190	Bo6g118860	Bo8g092210	Novel00710
Bo2g013860	Bo3g074840	Bo5g001230	Bo6g119010	Bo8g092220	Novel00716
Bo2g013900	Bo3g074860	Bo5g001250	Bo6g119110	Bo8g092250	Novel00719
Bo2g014050	Bo3g074920	Bo5g001320	Bo6g119130	Bo8g092260	Novel00720
Bo2g014060	Bo3g074950	Bo5g002380	Bo6g119140	Bo8g092270	Novel00737
Bo2g014070	Bo3g076120	Bo5g002410	Bo6g119200	Bo8g092420	Novel00738
Bo2g014230	Bo3g076150	Bo5g002430	Bo6g119260	Bo8g092460	Novel00753
Bo2g014320	Bo3g076180	Bo5g002450	Bo6g119270	Bo8g092680	Novel00758
Bo2g016450	Bo3g077370	Bo5g002500	Bo6g119280	Bo8g092710	Novel00761
Bo2g016470	Bo3g077380	Bo5g002550	Bo6g119290	Bo8g092720	Novel00766
Bo2g016500	Bo3g078490	Bo5g002570	Bo6g119300	Bo8g092740	Novel00773
Bo2g016510	Bo3g078610	Bo5g002620	Bo6g119340	Bo8g092750	Novel00776
Bo2g016620	Bo3g078670	Bo5g002680	Bo6g119370	Bo8g092760	Novel00779
Bo2g017730	Bo3g078750	Bo5g002700	Bo6g119380	Bo8g092810	Novel00785
Bo2g017760	Bo3g078780	Bo5g002710	Bo6g119530	Bo8g092830	Novel00789
Bo2g017780	Bo3g078820	Bo5g002730	Bo6g119590	Bo8g092900	Novel00801
Bo2g017810	Bo3g078830	Bo5g002760	Bo6g119630	Bo8g092970	Novel00805
Bo2g017870	Bo3g080050	Bo5g002830	Bo6g119700	Bo8g093090	Novel00806
Bo2g017980	Bo3g080060	Bo5g002990	Bo6g119720	Bo8g093140	Novel00810
Bo2g018070	Bo3g080100	Bo5g003080	Bo6g119740	Bo8g093170	Novel00811
Bo2g018090	Bo3g080180	Bo5g003180	Bo6g119770	Bo8g093230	Novel00820
Bo2g018160	Bo3g080210	Bo5g003210	Bo6g119780	Bo8g094300	Novel00826
Bo2g018200	Bo3g081250	Bo5g003250	Bo6g119790	Bo8g094310	Novel00827
Bo2g018210	Bo3g081270	Bo5g003350	Bo6g119840	Bo8g094320	Novel00828
Bo2g018220	Bo3g081310	Bo5g003360	Bo6g119870	Bo8g094330	Novel00831
Bo2g018260	Bo3g081390	Bo5g003370	Bo6g119980	Bo8g094420	Novel00832
Bo2g018270	Bo3g081420	Bo5g003390	Bo6g120050	Bo8g094490	Novel00835
Bo2g018310	Bo3g081470	Bo5g003410	Bo6g120100	Bo8g094610	Novel00840
Bo2g018320	Bo3g081490	Bo5g003420	Bo6g120120	Bo8g094720	Novel00847
Bo2g018330	Bo3g081550	Bo5g003470	Bo6g120170	Bo8g094870	Novel00851
Bo2g018380	Bo3g081700	Bo5g003480	Bo6g120180	Bo8g094880	Novel00853
Bo2g018510	Bo3g081770	Bo5g003490	Bo6g120200	Bo8g094890	Novel00859
Bo2g018520	Bo3g081910	Bo5g003710	Bo6g120340	Bo8g094910	Novel00862
Bo2g018530	Bo3g081930	Bo5g003730	Bo6g120350	Bo8g095010	Novel00865
Bo2g018560	Bo3g081960	Bo5g003860	Bo6g120430	Bo8g095030	Novel00871
Bo2g018590	Bo3g082010	Bo5g003880	Bo6g120450	Bo8g095070	Novel00875
Bo2g018600	Bo3g082040	Bo5g003890	Bo6g120580	Bo8g095160	Novel00878
Bo2g018630	Bo3g082070	Bo5g003900	Bo6g120590	Bo8g095210	Novel00881
Bo2g018670	Bo3g083140	Bo5g003950	Bo6g120650	Bo8g095260	Novel00885
Bo2g019710	Bo3g083610	Bo5g003960	Bo6g120660	Bo8g095300	Novel00891
Bo2g019720	Bo3g083730	Bo5g003970	Bo6g120680	Bo8g095330	Novel00895
Bo2g020750	Bo3g083750	Bo5g004030	Bo6g120690	Bo8g095380	Novel00897
Bo2g020780	Bo3g083790	Bo5g004050	Bo6g120700	Bo8g095400	Novel00903
Bo2g021790	Bo3g083800	Bo5g004070	Bo6g120750	Bo8g095490	Novel00907
Bo2g021810	Bo3g083870	Bo5g004150	Bo6g120780	Bo8g095500	Novel00910
Bo2g021880	Bo3g083960	Bo5g004190	Bo6g120800	Bo8g095540	Novel00914
Bo2g021930	Bo3g084020	Bo5g004220	Bo6g120830	Bo8g095550	Novel00919
Bo2g022010	Bo3g084040	Bo5g004230	Bo6g120910	Bo8g095570	Novel00924
Bo2g022040	Bo3g084060	Bo5g004270	Bo6g120950	Bo8g095590	Novel00928
Bo2g023100	Bo3g084070	Bo5g004280	Bo6g120960	Bo8g095630	Novel00936
Bo2g023250	Bo3g084160	Bo5g004420	Bo6g121000	Bo8g095720	Novel00938
Bo2g023290	Bo3g084180	Bo5g004430	Bo6g121010	Bo8g095730	Novel00940
Bo2g023300	Bo3g084260	Bo5g004450	Bo6g121020	Bo8g095790	Novel00941
Bo2g023330	Bo3g084270	Bo5g004460	Bo6g121040	Bo8g095840	Novel00954
Bo2g023380	Bo3g084370	Bo5g004480	Bo6g121160	Bo8g095970	Novel00959
Bo2g023390	Bo3g085520	Bo5g004490	Bo6g121260	Bo8g096080	Novel00961
Bo2g023460	Bo3g085570	Bo5g004570	Bo6g121310	Bo8g096140	Novel00962
Bo2g023470	Bo3g086660	Bo5g004580	Bo6g121330	Bo8g096160	Novel00969
Bo2g023500	Bo3g086670	Bo5g004620	Bo6g121360	Bo8g097250	Novel00974
Bo2g023530	Bo3g086680	Bo5g004650	Bo6g121380	Bo8g097310	Novel00979
Bo2g023580	Bo3g086690	Bo5g004750	Bo6g121410	Bo8g097330	Novel00980
Bo2g023600	Bo3g086740	Bo5g004810	Bo6g121430	Bo8g097350	Novel00981
Bo2g023660	Bo3g086750	Bo5g004850	Bo6g121460	Bo8g097440	Novel00983
Bo2g023680	Bo3g086760	Bo5g004860	Bo6g121600	Bo8g097470	Novel00987
Bo2g023690	Bo3g086770	Bo5g004880	Bo6g121650	Bo8g097480	Novel00994
Bo2g023710	Bo3g086790	Bo5g004900	Bo6g121670	Bo8g097490	Novel01004
Bo2g023790	Bo3g086820	Bo5g005030	Bo6g121690	Bo8g097580	Novel01006
Bo2g023830	Bo3g086850	Bo5g005120	Bo6g121700	Bo8g097610	Novel01007
Bo2g023860	Bo3g086860	Bo5g005140	Bo6g121820	Bo8g097660	Novel01015
Bo2g023880	Bo3g086880	Bo5g005160	Bo6g121880	Bo8g097710	Novel01025
Bo2g023940	Bo3g086970	Bo5g005170	Bo6g121900	Bo8g097810	Novel01033
Bo2g023960	Bo3g087010	Bo5g005180	Bo6g121950	Bo8g097820	Novel01039
Bo2g024010	Bo3g087060	Bo5g005200	Bo6g122080	Bo8g097880	Novel01045
Bo2g024040	Bo3g087120	Bo5g005210	Bo6g122130	Bo8g097890	Novel01047
Bo2g024060	Bo3g087130	Bo5g005280	Bo6g122160	Bo8g097930	Novel01053
Bo2g024090	Bo3g087230	Bo5g005290	Bo6g122170	Bo8g097970	Novel01054
Bo2g024110	Bo3g087240	Bo5g005380	Bo6g122350	Bo8g098030	Novel01061
Bo2g024120	Bo3g088340	Bo5g005490	Bo6g122370	Bo8g098040	Novel01063
Bo2g024210	Bo3g088360	Bo5g005520	Bo6g122380	Bo8g098090	Novel01066
Bo2g024420	Bo3g088390	Bo5g005550	Bo6g122400	Bo8g098150	Novel01068
Bo2g024600	Bo3g088400	Bo5g005560	Bo6g122480	Bo8g098190	Novel01069
Bo2g024640	Bo3g088480	Bo5g005570	Bo6g122530	Bo8g098220	Novel01074
Bo2g024680	Bo3g088550	Bo5g005580	Bo6g122570	Bo8g098320	Novel01080
Bo2g024770	Bo3g088560	Bo5g005590	Bo6g122610	Bo8g098350	Novel01087
Bo2g024800	Bo3g088580	Bo5g005640	Bo6g123700	Bo8g098470	Novel01092
Bo2g024860	Bo3g088630	Bo5g005750	Bo6g123730	Bo8g098490	Novel01093
Bo2g024980	Bo3g089980	Bo5g006980	Bo6g123820	Bo8g098510	Novel01095
Bo2g025010	Bo3g089990	Bo5g007030	Bo6g123860	Bo8g098520	Novel01115
Bo2g025090	Bo3g090010	Bo5g007080	Bo6g123870	Bo8g098530	Novel01121
Bo2g025140	Bo3g090030	Bo5g007090	Bo6g123910	Bo8g098540	Novel01131
Bo2g025250	Bo3g090080	Bo5g007100	Bo6g123970	Bo8g098560	Novel01133
Bo2g025260	Bo3g090130	Bo5g007320	Bo6g124060	Bo8g098620	Novel01145
Bo2g025290	Bo3g090140	Bo5g007430	Bo6g124070	Bo8g098630	Novel01150
Bo2g025310	Bo3g090220	Bo5g007490	Bo6g124080	Bo8g098720	Novel01154
Bo2g025410	Bo3g091250	Bo5g007530	Bo6g124140	Bo8g098730	Novel01156
Bo2g025470	Bo3g091360	Bo5g007590	Bo6g124220	Bo8g098760	Novel01158
Bo2g025500	Bo3g091440	Bo5g007610	Bo6g124230	Bo8g098800	Novel01165
Bo2g025530	Bo3g091480	Bo5g007660	Bo6g124240	Bo8g098840	Novel01169
Bo2g025560	Bo3g091630	Bo5g007710	Bo6g124290	Bo8g099020	Novel01173
Bo2g025570	Bo3g091640	Bo5g007740	Bo6g124300	Bo8g099030	Novel01185
Bo2g026590	Bo3g091760	Bo5g007750	Bo6g124310	Bo8g099110	Novel01189
Bo2g026620	Bo3g091770	Bo5g007770	Bo6g124400	Bo8g099140	Novel01196
Bo2g026630	Bo3g092010	Bo5g007810	Bo6g124520	Bo8g099230	Novel01198
Bo2g026770	Bo3g092080	Bo5g007870	Bo6g124540	Bo8g099260	Novel01206
Bo2g026910	Bo3g092250	Bo5g007880	Bo6g125550	Bo8g099290	Novel01207
Bo2g028230	Bo3g092270	Bo5g007890	Bo6g125560	Bo8g099410	Novel01208
Bo2g028270	Bo3g092280	Bo5g007900	Bo6g125570	Bo8g099420	Novel01209
Bo2g028340	Bo3g092290	Bo5g007910	Bo6g125660	Bo8g099460	Novel01211
Bo2g028380	Bo3g092310	Bo5g008060	Bo6g125690	Bo8g099510	Novel01213
Bo2g028400	Bo3g092380	Bo5g008070	Bo6g125740	Bo8g099530	Novel01214
Bo2g028410	Bo3g093490	Bo5g008100	Bo6g125780	Bo8g099570	Novel01232
Bo2g028420	Bo3g093540	Bo5g008130	Bo6g125800	Bo8g099580	Novel01241
Bo2g028440	Bo3g093560	Bo5g008140	Bo7g003170	Bo8g099610	Novel01242
Bo2g028450	Bo3g093570	Bo5g008160	Bo7g003180	Bo8g099680	Novel01246
Bo2g028570	Bo3g093630	Bo5g008170	Bo7g003210	Bo8g099690	Novel01247
Bo2g028590	Bo3g093660	Bo5g008200	Bo7g003220	Bo8g099710	Novel01253
Bo2g028670	Bo3g093740	Bo5g008270	Bo7g003330	Bo8g099720	Novel01255
Bo2g028710	Bo3g093750	Bo5g008330	Bo7g003410	Bo8g099870	Novel01267
Bo2g028810	Bo3g093790	Bo5g008350	Bo7g003490	Bo8g099910	Novel01269
Bo2g028870	Bo3g093930	Bo5g008410	Bo7g003550	Bo8g099950	Novel01276
Bo2g028950	Bo3g093990	Bo5g008490	Bo7g003620	Bo8g100010	Novel01282
Bo2g028980	Bo3g094030	Bo5g008500	Bo7g003670	Bo8g100090	Novel01283
Bo2g029010	Bo3g094140	Bo5g008550	Bo7g003690	Bo8g100100	Novel01301
Bo2g029080	Bo3g094210	Bo5g008580	Bo7g003700	Bo8g100120	Novel01347
Bo2g029130	Bo3g095300	Bo5g008590	Bo7g003910	Bo8g100160	Novel01352
Bo2g030190	Bo3g096410	Bo5g008710	Bo7g004990	Bo8g100230	Novel01353
Bo2g030210	Bo3g096430	Bo5g008740	Bo7g005180	Bo8g100240	Novel01356
Bo2g030260	Bo3g096460	Bo5g008810	Bo7g005190	Bo8g100360	Novel01359
Bo2g030270	Bo3g096480	Bo5g008830	Bo7g005220	Bo8g100430	Novel01366
Bo2g030310	Bo3g097580	Bo5g008850	Bo7g005420	Bo8g100490	Novel01373
Bo2g031360	Bo3g097620	Bo5g008860	Bo7g005440	Bo8g100500	Novel01377
Bo2g032430	Bo3g097650	Bo5g008870	Bo7g005500	Bo8g100520	Novel01389
Bo2g032440	Bo3g097740	Bo5g008890	Bo7g005530	Bo8g100550	Novel01397
Bo2g032490	Bo3g097760	Bo5g008930	Bo7g005560	Bo8g100620	Novel01404
Bo2g032550	Bo3g097770	Bo5g008950	Bo7g005600	Bo8g100630	Novel01410
Bo2g032590	Bo3g097830	Bo5g008960	Bo7g005610	Bo8g100720	Novel01411
Bo2g032630	Bo3g097940	Bo5g008970	Bo7g005830	Bo8g100740	Novel01414
Bo2g032740	Bo3g098000	Bo5g009020	Bo7g006010	Bo8g100760	Novel01418
Bo2g032790	Bo3g099070	Bo5g009060	Bo7g006020	Bo8g100770	Novel01433
Bo2g032930	Bo3g099090	Bo5g009070	Bo7g006050	Bo8g100790	Novel01434
Bo2g032960	Bo3g099120	Bo5g009100	Bo7g006070	Bo8g100900	Novel01438
Bo2g033970	Bo3g099190	Bo5g009130	Bo7g008390	Bo8g100950	Novel01452
Bo2g034040	Bo3g099220	Bo5g009280	Bo7g008400	Bo8g100960	Novel01457
Bo2g034090	Bo3g099230	Bo5g009310	Bo7g009410	Bo8g100970	Novel01464
Bo2g034130	Bo3g099260	Bo5g009330	Bo7g009450	Bo8g101050	Novel01465
Bo2g034160	Bo3g099400	Bo5g009360	Bo7g009680	Bo8g101090	Novel01466
Bo2g034290	Bo3g099440	Bo5g009370	Bo7g009760	Bo8g101100	Novel01469
Bo2g036470	Bo3g100510	Bo5g009380	Bo7g009960	Bo8g101130	Novel01480
Bo2g036490	Bo3g100580	Bo5g009480	Bo7g011400	Bo8g101160	Novel01482
Bo2g036520	Bo3g100620	Bo5g009500	Bo7g011430	Bo8g101260	Novel01493
Bo2g036530	Bo3g100650	Bo5g009570	Bo7g011440	Bo8g101280	Novel01496
Bo2g036540	Bo3g100680	Bo5g009630	Bo7g011620	Bo8g101320	Novel01505
Bo2g037570	Bo3g100710	Bo5g009730	Bo7g012770	Bo8g101370	Novel01510
Bo2g037610	Bo3g100720	Bo5g009820	Bo7g012920	Bo8g101400	Novel01524
Bo2g037630	Bo3g100730	Bo5g009830	Bo7g014040	Bo8g101460	Novel01528
Bo2g037650	Bo3g100750	Bo5g009840	Bo7g014080	Bo8g101480	Novel01534
Bo2g037660	Bo3g100790	Bo5g009860	Bo7g014140	Bo8g101580	Novel01541
Bo2g038910	Bo3g100800	Bo5g009980	Bo7g014250	Bo8g101610	Novel01545
Bo2g038930	Bo3g100810	Bo5g009990	Bo7g014290	Bo8g101650	Novel01546
Bo2g038960	Bo3g100820	Bo5g010020	Bo7g014310	Bo8g101710	Novel01557
Bo2g040060	Bo3g100830	Bo5g010060	Bo7g014510	Bo8g101760	Novel01564
Bo2g040130	Bo3g100860	Bo5g010070	Bo7g014670	Bo8g101810	Novel01565
Bo2g041160	Bo3g100880	Bo5g010100	Bo7g014680	Bo8g101820	Novel01568
Bo2g041180	Bo3g101080	Bo5g010210	Bo7g014700	Bo8g101830	Novel01569
Bo2g041240	Bo3g101220	Bo5g010310	Bo7g014720	Bo8g101870	Novel01576
Bo2g041320	Bo3g101240	Bo5g010350	Bo7g014740	Bo8g101890	Novel01581
Bo2g041580	Bo3g101310	Bo5g010370	Bo7g014840	Bo8g101960	Novel01586
Bo2g041630	Bo3g101320	Bo5g010440	Bo7g014890	Bo8g101980	Novel01587
Bo2g041720	Bo3g101330	Bo5g010510	Bo7g014920	Bo8g102040	Novel01596
Bo2g041750	Bo3g101340	Bo5g010570	Bo7g014940	Bo8g102050	Novel01597
Bo2g041760	Bo3g101370	Bo5g010600	Bo7g014960	Bo8g102080	Novel01610
Bo2g041800	Bo3g101380	Bo5g010640	Bo7g015050	Bo8g102090	Novel01615
Bo2g041850	Bo3g101420	Bo5g010680	Bo7g016170	Bo8g102190	Novel01623
Bo2g041870	Bo3g101490	Bo5g010770	Bo7g016240	Bo8g102210	Novel01625
Bo2g041980	Bo3g101500	Bo5g010800	Bo7g016300	Bo8g102230	Novel01630
Bo2g042080	Bo3g101560	Bo5g010880	Bo7g016330	Bo8g102240	Novel01634
Bo2g042090	Bo3g101580	Bo5g011980	Bo7g016360	Bo8g102250	Novel01646
Bo2g042260	Bo3g101590	Bo5g011990	Bo7g016400	Bo8g102280	Novel01653
Bo2g043350	Bo3g101610	Bo5g012000	Bo7g018690	Bo8g102410	Novel01658
Bo2g043360	Bo3g101700	Bo5g012010	Bo7g018710	Bo8g102460	Novel01661
Bo2g043370	Bo3g102830	Bo5g012020	Bo7g019720	Bo8g102480	Novel01670
Bo2g043410	Bo3g102850	Bo5g012040	Bo7g019730	Bo8g102510	Novel01674
Bo2g044540	Bo3g102940	Bo5g013310	Bo7g019980	Bo8g102570	Novel01676
Bo2g044660	Bo3g103010	Bo5g013350	Bo7g021010	Bo8g102580	Novel01678
Bo2g045850	Bo3g103070	Bo5g013460	Bo7g021040	Bo8g102600	Novel01680
Bo2g045860	Bo3g103180	Bo5g013490	Bo7g021090	Bo8g102610	Novel01682
Bo2g045930	Bo3g103230	Bo5g013510	Bo7g021150	Bo8g102620	Novel01687
Bo2g046090	Bo3g103260	Bo5g013540	Bo7g021220	Bo8g102650	Novel01690
Bo2g046170	Bo3g103270	Bo5g013550	Bo7g021400	Bo8g102690	Novel01698
Bo2g047310	Bo3g103280	Bo5g013630	Bo7g021600	Bo8g102720	Novel01704
Bo2g047500	Bo3g103310	Bo5g013650	Bo7g021670	Bo8g102770	Novel01709
Bo2g047520	Bo3g103320	Bo5g013660	Bo7g022920	Bo8g102790	Novel01710
Bo2g047530	Bo3g103330	Bo5g014720	Bo7g022980	Bo8g102900	Novel01721
Bo2g047550	Bo3g103340	Bo5g014770	Bo7g023050	Bo8g102930	Novel01723
Bo2g047590	Bo3g103410	Bo5g014810	Bo7g024230	Bo8g102950	Novel01730
Bo2g047610	Bo3g103460	Bo5g014840	Bo7g024240	Bo8g103000	Novel01735
Bo2g047660	Bo3g103470	Bo5g014850	Bo7g025270	Bo8g103010	Novel01737
Bo2g047750	Bo3g103600	Bo5g015040	Bo7g025340	Bo8g104100	Novel01745
Bo2g047800	Bo3g104670	Bo5g015060	Bo7g026560	Bo8g104120	Novel01746
Bo2g047840	Bo3g104690	Bo5g015120	Bo7g026690	Bo8g104300	Novel01751
Bo2g047910	Bo3g104700	Bo5g015140	Bo7g026710	Bo8g104340	Novel01755
Bo2g047990	Bo3g104740	Bo5g015210	Bo7g026730	Bo8g104390	Novel01758
Bo2g048120	Bo3g105800	Bo5g015300	Bo7g028980	Bo8g104400	Novel01760
Bo2g048140	Bo3g107010	Bo5g015330	Bo7g029010	Bo8g104420	Novel01763
Bo2g048160	Bo3g107030	Bo5g016460	Bo7g029040	Bo8g104430	Novel01768
Bo2g048340	Bo3g107060	Bo5g016470	Bo7g029110	Bo8g104510	Novel01775
Bo2g049350	Bo3g107180	Bo5g016580	Bo7g029140	Bo8g104530	Novel01787
Bo2g049390	Bo3g107210	Bo5g016620	Bo7g030400	Bo8g104700	Novel01790
Bo2g050600	Bo3g107270	Bo5g016630	Bo7g030530	Bo8g104710	Novel01793
Bo2g050780	Bo3g107320	Bo5g016650	Bo7g030640	Bo8g104770	Novel01796
Bo2g050810	Bo3g107370	Bo5g016740	Bo7g030990	Bo8g104860	Novel01800
Bo2g050820	Bo3g107470	Bo5g016790	Bo7g031000	Bo8g104890	Novel01806
Bo2g050860	Bo3g107480	Bo5g016850	Bo7g031390	Bo8g104900	Novel01810
Bo2g050880	Bo3g107500	Bo5g016860	Bo7g031400	Bo8g104910	Novel01813
Bo2g050920	Bo3g107510	Bo5g016940	Bo7g031490	Bo8g105000	Novel01818
Bo2g050960	Bo3g107520	Bo5g017030	Bo7g031530	Bo8g105070	Novel01819
Bo2g051060	Bo3g107560	Bo5g017150	Bo7g031560	Bo8g105100	Novel01820
Bo2g051250	Bo3g107600	Bo5g017160	Bo7g031660	Bo8g105110	Novel01822
Bo2g051370	Bo3g107650	Bo5g017210	Bo7g031780	Bo8g105120	Novel01823
Bo2g051380	Bo3g107670	Bo5g017220	Bo7g031870	Bo8g105240	Novel01825
Bo2g052430	Bo3g107680	Bo5g017360	Bo7g032960	Bo8g105260	Novel01826
Bo2g052440	Bo3g107750	Bo5g017450	Bo7g033020	Bo8g105280	Novel01830
Bo2g052490	Bo3g107770	Bo5g017460	Bo7g033080	Bo8g105450	Novel01837
Bo2g052500	Bo3g107870	Bo5g017490	Bo7g033090	Bo8g105580	Novel01838
Bo2g052520	Bo3g107930	Bo5g017500	Bo7g033170	Bo8g105610	Novel01839
Bo2g052580	Bo3g108000	Bo5g017560	Bo7g033240	Bo8g105650	Novel01843
Bo2g052650	Bo3g108110	Bo5g017730	Bo7g034330	Bo8g105660	Novel01844
Bo2g052680	Bo3g109240	Bo5g017790	Bo7g034340	Bo8g105690	Novel01845
Bo2g052730	Bo3g109250	Bo5g017870	Bo7g035390	Bo8g105720	Novel01851
Bo2g052760	Bo3g109270	Bo5g017940	Bo7g036520	Bo8g105740	Novel01854
Bo2g052770	Bo3g109280	Bo5g017970	Bo7g038690	Bo8g105840	Novel01856
Bo2g052810	Bo3g109300	Bo5g017980	Bo7g039000	Bo8g105850	Novel01859
Bo2g052860	Bo3g109440	Bo5g018020	Bo7g039020	Bo8g105880	Novel01869
Bo2g052880	Bo3g109450	Bo5g018050	Bo7g039050	Bo8g105930	Novel01872
Bo2g053880	Bo3g109550	Bo5g018090	Bo7g039090	Bo8g105970	Novel01877
Bo2g053890	Bo3g109610	Bo5g018100	Bo7g039100	Bo8g105990	Novel01883
Bo2g053920	Bo3g109620	Bo5g018110	Bo7g039200	Bo8g106020	Novel01884
Bo2g053960	Bo3g109630	Bo5g018130	Bo7g040260	Bo8g106040	Novel01889
Bo2g053970	Bo3g109690	Bo5g019300	Bo7g040280	Bo8g106180	Novel01896
Bo2g053980	Bo3g109700	Bo5g019370	Bo7g040300	Bo8g106210	Novel01904
Bo2g054030	Bo3g110770	Bo5g019380	Bo7g040370	Bo8g106250	Novel01909
Bo2g054040	Bo3g110840	Bo5g019400	Bo7g040410	Bo8g106260	Novel01910
Bo2g054060	Bo3g110880	Bo5g019420	Bo7g040460	Bo8g106320	Novel01921
Bo2g055100	Bo3g111000	Bo5g019480	Bo7g040530	Bo8g106340	Novel01924
Bo2g055170	Bo3g111110	Bo5g019490	Bo7g040570	Bo8g106390	Novel01927
Bo2g055190	Bo3g111200	Bo5g019500	Bo7g040700	Bo8g106400	Novel01930
Bo2g055210	Bo3g113570	Bo5g019520	Bo7g040710	Bo8g106440	Novel01932
Bo2g055220	Bo3g113750	Bo5g019560	Bo7g040720	Bo8g106460	Novel01940
Bo2g055320	Bo3g113760	Bo5g019580	Bo7g040750	Bo8g106470	Novel01942
Bo2g055390	Bo3g113800	Bo5g019630	Bo7g040780	Bo8g106510	Novel01945
Bo2g055500	Bo3g114940	Bo5g019690	Bo7g040890	Bo8g106520	Novel01947
Bo2g055530	Bo3g114950	Bo5g019710	Bo7g040910	Bo8g106530	Novel01948
Bo2g055570	Bo3g114960	Bo5g019720	Bo7g040980	Bo8g106550	Novel01958
Bo2g055650	Bo3g115080	Bo5g019780	Bo7g041060	Bo8g106600	Novel01962
Bo2g055720	Bo3g116250	Bo5g019810	Bo7g041140	Bo8g106700	Novel01968
Bo2g055730	Bo3g116270	Bo5g019870	Bo7g041290	Bo8g106750	Novel01969
Bo2g055770	Bo3g120750	Bo5g019960	Bo7g041310	Bo8g106800	Novel01973
Bo2g055870	Bo3g120920	Bo5g019970	Bo7g042350	Bo8g106810	Novel01974
Bo2g055900	Bo3g120940	Bo5g020000	Bo7g043380	Bo8g106850	Novel01976
Bo2g056000	Bo3g122110	Bo5g020030	Bo7g043590	Bo8g106860	Novel01980
Bo2g056080	Bo3g122200	Bo5g020220	Bo7g043610	Bo8g107040	Novel01991
Bo2g056130	Bo3g123380	Bo5g020390	Bo7g043690	Bo8g107050	Novel01992
Bo2g056170	Bo3g123400	Bo5g020400	Bo7g043730	Bo8g107090	Novel01997
Bo2g056220	Bo3g123480	Bo5g020410	Bo7g043740	Bo8g107110	Novel01998
Bo2g056230	Bo3g123870	Bo5g020470	Bo7g043750	Bo8g107160	Novel02003
Bo2g056250	Bo3g123910	Bo5g020540	Bo7g044790	Bo8g107190	Novel02011
Bo2g056260	Bo3g125020	Bo5g020550	Bo7g044860	Bo8g107300	Novel02016
Bo2g056270	Bo3g126160	Bo5g020570	Bo7g044900	Bo8g107330	Novel02023
Bo2g056290	Bo3g127460	Bo5g020590	Bo7g044920	Bo8g107340	Novel02028
Bo2g056300	Bo3g127490	Bo5g020610	Bo7g045070	Bo8g107380	Novel02033
Bo2g056310	Bo3g127590	Bo5g020640	Bo7g045080	Bo8g107390	Novel02038
Bo2g056320	Bo3g127630	Bo5g020690	Bo7g045090	Bo8g107400	Novel02039
Bo2g056350	Bo3g127650	Bo5g020720	Bo7g045100	Bo8g107440	Novel02043
Bo2g056370	Bo3g127670	Bo5g020750	Bo7g045110	Bo8g107450	Novel02047
Bo2g057420	Bo3g127710	Bo5g020770	Bo7g045140	Bo8g107490	Novel02057
Bo2g057480	Bo3g129790	Bo5g020780	Bo7g045200	Bo8g107500	Novel02058
Bo2g057490	Bo3g129870	Bo5g020800	Bo7g045230	Bo8g107520	Novel02060
Bo2g057500	Bo3g129880	Bo5g020810	Bo7g045250	Bo8g107540	Novel02061
Bo2g057510	Bo3g129890	Bo5g020840	Bo7g045300	Bo8g107600	Novel02064
Bo2g057620	Bo3g129940	Bo5g020850	Bo7g045510	Bo8g107700	Novel02073
Bo2g057720	Bo3g129950	Bo5g020860	Bo7g045550	Bo8g107740	Novel02074
Bo2g057850	Bo3g130040	Bo5g020870	Bo7g045580	Bo8g107940	Novel02090
Bo2g057950	Bo3g130250	Bo5g021040	Bo7g045590	Bo8g107980	Novel02092
Bo2g059010	Bo3g130260	Bo5g021060	Bo7g045600	Bo8g108040	Novel02093
Bo2g060040	Bo3g130270	Bo5g021100	Bo7g045710	Bo8g108060	Novel02104
Bo2g061040	Bo3g130280	Bo5g021110	Bo7g045830	Bo8g108200	Novel02111
Bo2g061060	Bo3g130300	Bo5g021130	Bo7g045840	Bo8g108240	Novel02124
Bo2g061090	Bo3g130340	Bo5g021150	Bo7g046890	Bo8g108250	Novel02125
Bo2g061130	Bo3g130410	Bo5g021170	Bo7g046900	Bo8g108370	Novel02135
Bo2g061290	Bo3g130420	Bo5g021210	Bo7g046930	Bo8g108390	Novel02140
Bo2g061320	Bo3g132530	Bo5g021280	Bo7g046960	Bo8g108420	Novel02149
Bo2g062420	Bo3g132770	Bo5g021320	Bo7g046980	Bo8g108480	Novel02150
Bo2g062450	Bo3g132900	Bo5g021350	Bo7g048170	Bo8g108490	Novel02162
Bo2g062520	Bo3g134070	Bo5g021370	Bo7g048210	Bo8g108560	Novel02170
Bo2g062600	Bo3g134100	Bo5g021430	Bo7g048310	Bo8g108590	Novel02177
Bo2g062770	Bo3g134190	Bo5g021440	Bo7g048320	Bo8g108780	Novel02184
Bo2g062780	Bo3g134200	Bo5g021500	Bo7g048450	Bo8g108830	Novel02186
Bo2g062840	Bo3g134270	Bo5g021540	Bo7g048510	Bo8g108880	Novel02191
Bo2g062880	Bo3g134280	Bo5g021560	Bo7g048540	Bo8g108920	Novel02192
Bo2g062920	Bo3g134300	Bo5g021570	Bo7g048560	Bo8g108960	Novel02196
Bo2g063070	Bo3g134320	Bo5g021580	Bo7g048610	Bo8g109010	Novel02201
Bo2g063080	Bo3g134500	Bo5g021610	Bo7g049730	Bo8g109040	Novel02212
Bo2g063090	Bo3g134520	Bo5g021720	Bo7g049740	Bo8g109140	Novel02217
Bo2g063120	Bo3g134590	Bo5g021940	Bo7g049800	Bo8g109160	Novel02223
Bo2g064240	Bo3g134650	Bo5g021970	Bo7g049870	Bo8g109240	Novel02236
Bo2g064250	Bo3g134670	Bo5g022000	Bo7g049880	Bo8g109260	Novel02255
Bo2g064570	Bo3g134680	Bo5g022050	Bo7g049950	Bo8g109290	Novel02259
Bo2g064700	Bo3g134720	Bo5g022090	Bo7g050000	Bo8g109380	Novel02263
Bo2g064710	Bo3g134730	Bo5g022160	Bo7g050010	Bo8g109550	Novel02282
Bo2g064730	Bo3g135760	Bo5g022190	Bo7g050020	Bo8g109590	Novel02285
Bo2g066910	Bo3g135790	Bo5g022200	Bo7g050060	Bo8g110790	Novel02289
Bo2g066920	Bo3g135840	Bo5g022380	Bo7g050080	Bo8g110800	Novel02296
Bo2g067980	Bo3g135850	Bo5g023400	Bo7g050180	Bo8g110810	Novel02299
Bo2g067990	Bo3g135940	Bo5g023480	Bo7g050240	Bo8g110830	Novel02322
Bo2g068030	Bo3g136970	Bo5g023540	Bo7g050270	Bo8g110940	Novel02326
Bo2g068080	Bo3g137060	Bo5g023560	Bo7g050340	Bo8g111040	Novel02328
Bo2g068120	Bo3g137080	Bo5g023610	Bo7g050410	Bo8g111050	Novel02331
Bo2g068130	Bo3g137200	Bo5g023670	Bo7g050510	Bo8g111060	Novel02334
Bo2g068140	Bo3g137270	Bo5g023690	Bo7g050520	Bo8g112190	Novel02340
Bo2g068230	Bo3g138360	Bo5g023760	Bo7g050560	Bo8g112260	Novel02355
Bo2g068260	Bo3g138370	Bo5g023800	Bo7g050580	Bo8g112340	Novel02356
Bo2g068300	Bo3g138390	Bo5g023830	Bo7g050620	Bo8g112390	Novel02364
Bo2g068310	Bo3g138420	Bo5g023920	Bo7g050630	Bo8g112460	Novel02378
Bo2g068380	Bo3g138460	Bo5g023940	Bo7g052730	Bo8g112470	Novel02381
Bo2g068400	Bo3g138480	Bo5g024020	Bo7g052740	Bo8g112490	Novel02406
Bo2g068440	Bo3g138550	Bo5g025050	Bo7g052820	Bo8g112550	Novel02414
Bo2g068460	Bo3g138570	Bo5g025210	Bo7g052830	Bo8g112700	Novel02416
Bo2g069560	Bo3g138590	Bo5g025240	Bo7g052870	Bo8g112740	Novel02422
Bo2g069590	Bo3g138600	Bo5g025330	Bo7g052880	Bo8g112780	Novel02424
Bo2g069600	Bo3g138610	Bo5g025350	Bo7g052900	Bo8g112810	Novel02433
Bo2g069630	Bo3g138630	Bo5g025560	Bo7g052960	Bo8g112850	Novel02439
Bo2g070770	Bo3g138740	Bo5g025570	Bo7g054200	Bo8g112900	Novel02440
Bo2g074040	Bo3g138750	Bo5g025600	Bo7g054440	Bo8g112940	Novel02445
Bo2g075200	Bo3g139820	Bo5g025610	Bo7g054490	Bo8g112960	Novel02452
Bo2g075210	Bo3g139830	Bo5g025680	Bo7g054570	Bo8g114010	Novel02456
Bo2g075230	Bo3g139860	Bo5g026960	Bo7g054580	Bo8g114030	Novel02485
Bo2g075240	Bo3g139870	Bo5g026980	Bo7g054620	Bo8g114060	Novel02495
Bo2g075250	Bo3g139880	Bo5g027030	Bo7g054630	Bo8g114090	Novel02509
Bo2g075320	Bo3g139980	Bo5g027140	Bo7g054680	Bo8g114140	Novel02511
Bo2g075410	Bo3g140010	Bo5g027170	Bo7g054710	Bo8g114280	Novel02517
Bo2g075530	Bo3g140130	Bo5g027180	Bo7g055930	Bo8g114300	Novel02520
Bo2g075690	Bo3g140160	Bo5g027250	Bo7g056190	Bo8g114420	Novel02526
Bo2g076790	Bo3g140250	Bo5g027290	Bo7g056210	Bo8g114440	Novel02529
Bo2g076890	Bo3g141270	Bo5g027320	Bo7g056220	Bo8g114550	Novel02558

## Sheet: Table S6
122 List of the KEGG pathways of DEGs
Ribosome
DNA replication
Mismatch repair
Carbon fixation in photosynthetic organisms
Nucleotide excision repair
Fatty acid degradation
Homologous recombination
Pyruvate metabolism
Arginine and proline metabolism
Other glycan degradation
Plant-pathogen interaction
Carbon metabolism
Tyrosine metabolism
Porphyrin and chlorophyll metabolism
Valine, leucine and isoleucine degradation
Degradation of aromatic compounds
Alanine, aspartate and glutamate metabolism
One carbon pool by folate
beta-Alanine metabolism
Isoquinoline alkaloid biosynthesis
Ascorbate and aldarate metabolism
Sphingolipid metabolism
Limonene and pinene degradation
alpha-Linolenic acid metabolism
Fatty acid biosynthesis
Vitamin B6 metabolism
Thiamine metabolism
Fructose and mannose metabolism
Glyoxylate and dicarboxylate metabolism
Glutathione metabolism
Glycerolipid metabolism
Linoleic acid metabolism
Flavonoid biosynthesis
Glycolysis / Gluconeogenesis
Tryptophan metabolism
Circadian rhythm - plant
Ubiquinone and other terpenoid-quinone biosynthesis
Histidine metabolism
Regulation of autophagy
Cyanoamino acid metabolism
Stilbenoid, diarylheptanoid and gingerol biosynthesis
Tropane, piperidine and pyridine alkaloid biosynthesis
Base excision repair
Steroid biosynthesis
Galactose metabolism
Purine metabolism
Pentose phosphate pathway
Photosynthesis - antenna proteins
Biotin metabolism
Aminoacyl-tRNA biosynthesis
Sulfur metabolism
Glycerophospholipid metabolism
Glycine, serine and threonine metabolism
Biosynthesis of amino acids
Ether lipid metabolism
Selenocompound metabolism
Fatty acid metabolism
Propanoate metabolism
Biosynthesis of secondary metabolites
Arachidonic acid metabolism
Valine, leucine and isoleucine biosynthesis
Lysine biosynthesis
Sesquiterpenoid and triterpenoid biosynthesis
Peroxisome
2-Oxocarboxylic acid metabolism
Ribosome biogenesis in eukaryotes
Phenylpropanoid biosynthesis
Glycosphingolipid biosynthesis - ganglio series
Cysteine and methionine metabolism
N-Glycan biosynthesis
Amino sugar and nucleotide sugar metabolism
Inositol phosphate metabolism
Butanoate metabolism
Protein processing in endoplasmic reticulum
Plant hormone signal transduction
Phagosome
Ubiquitin mediated proteolysis
Glycosphingolipid biosynthesis - globo series
SNARE interactions in vesicular transport
Brassinosteroid biosynthesis
Synthesis and degradation of ketone bodies
Glycosaminoglycan degradation
Phosphatidylinositol signaling system
Biosynthesis of unsaturated fatty acids
Pantothenate and CoA biosynthesis
Riboflavin metabolism
Terpenoid backbone biosynthesis
Lysine degradation
Phenylalanine metabolism
Nitrogen metabolism
Citrate cycle (TCA cycle)
Sulfur relay system
Pyrimidine metabolism
Taurine and hypotaurine metabolism
Zeatin biosynthesis
ABC transporters
Pentose and glucuronate interconversions
Photosynthesis
Lipoic acid metabolism
Endocytosis
Metabolic pathways
Phenylalanine, tyrosine and tryptophan biosynthesis
Folate biosynthesis
Glucosinolate biosynthesis
Nicotinate and nicotinamide metabolism
Diterpenoid biosynthesis
C5-Branched dibasic acid metabolism
Non-homologous end-joining
Carotenoid biosynthesis
Protein export
Cutin, suberine and wax biosynthesis
Starch and sucrose metabolism
Glycosylphosphatidylinositol(GPI)-anchor biosynthesis
RNA degradation
Basal transcription factors
RNA transport
Fatty acid elongation
Spliceosome
Oxidative phosphorylation
RNA polymerase
mRNA surveillance pathway
Proteasome

## Sheet: Table S7
DEGs in the pathway category ‘Plant-pathogen interaction’
Bo4g013260	Bo7g014670	Bo5g034570	Bo3g070140	Bo9g077840	Bo7g108940
Bo6g100960	Bo1g037680	Bo6g120750	Bo2g124410	Bo7g088940	Bo5g122720
Novel01047	Bo3g032500	Bo8g016210	Bo6g087750	Bo1g013250	Novel02060
Bo1g014940	Bo9g023880	Bo3g068870	Bo1g005070	Bo4g143910	Bo4g190880
Bo3g170710	Bo3g021280	Bo6g117890	Bo2g137340	Bo7g025340	Bo7g100490
Bo2g149580	Bo3g054400	Bo4g009240	Bo3g083790	Bo5g123100	Bo5g026960
Bo3g021100	Bo4g158880	Bo3g181430	Bo3g024450	Bo9g164130	Bo3g020890
Bo6g031730	Bo1g108890	Bo1g073600	Bo1g008160	Bo01223s030	Bo9g091230
Bo03352s010	Bo5g099900	Bo8g058490	Bo1g025790	Bo9g024430	Bo6g072980
Bo2g104520	Bo2g018070	Bo1g119310	Bo4g125750	Bo3g052530	Bo2g160880
Bo4g076980	Bo3g071630	Bo6g076390	Bo1g084700	Bo7g081810	Bo3g024800
Bo7g110720	Bo01178s020	Bo6g010640	Bo1g154980	Bo8g050080	Bo1g006550
Bo6g042530	Bo9g033770	Bo8g107600	Bo7g116260	Bo7g108870	Bo1g036990
Bo2g037610	Bo5g122750	Bo7g097540	Bo7g117330	Bo8g103010	Bo3g092310
Bo8g062700	Bo9g075680	Bo9g149940	Bo6g124540	Bo1g119320	Bo7g114580
Bo00763s040	Bo4g077000	Novel00828	Bo9g075800	Bo8g076630	Bo4g154120
Novel01927	Bo9g008740	Novel01844	Bo3g134520	Bo9g123740	Bo2g037660
Bo9g108350	Bo3g002670	Bo3g043150	Bo7g087150	Bo3g088360	Bo1g041880
Bo6g080400	Bo7g036520	Bo8g081210	Bo9g058250	Bo6g020950	Bo7g108890

## Sheet: Table S8A
Variant types	Variation information	Chr.	Position	Ref	09-211	09-222	96-100
nonsynonymous SNP	gene:Bo1g153250:PAC:gene:Bo1g153250:exon2:c-A724C:p-M242L,	C1	42802372	T	G	-	-
synonymous SNP	gene:Bo1g153250:PAC:gene:Bo1g153250:exon2:c-T705G:p-T235T,	C1	42802391	A	A	-	-
nonsynonymous SNP	gene:Bo1g153250:PAC:gene:Bo1g153250:exon2:c-A703T:p-T235S,	C1	42802393	T	T	-	-
synonymous SNP	gene:Bo1g153250:PAC:gene:Bo1g153250:exon2:c-C687T:p-F229F,	C1	42802409	G	A	-	-
nonsynonymous SNP	gene:Bo1g153250:PAC:gene:Bo1g153250:exon2:c-A682C:p-M228L,	C1	42802414	T	G	-	-
nonsynonymous SNP	gene:Bo1g153250:PAC:gene:Bo1g153250:exon2:c-G673T:p-A225S,	C1	42802423	C	C	-	-
nonsynonymous SNP	gene:Bo1g153250:PAC:gene:Bo1g153250:exon1:c-C492A:p-N164K,	C1	42802838	G	G	-	-
nonsynonymous SNP	gene:Bo1g153250:PAC:gene:Bo1g153250:exon1:c-G343A:p-G115R,	C1	42802987	C	T	-	-
synonymous SNP	gene:Bo1g153250:PAC:gene:Bo1g153250:exon1:c-A240C:p-I80I,	C1	42803090	T	G	-	-
nonsynonymous SNP	gene:Bo1g153250:PAC:gene:Bo1g153250:exon1:c-G214C:p-V72L,	C1	42803116	C	G	-	-
nonsynonymous SNP	gene:Bo1g153250:PAC:gene:Bo1g153250:exon1:c-T208C:p-Y70H,	C1	42803122	A	G	-	-
synonymous SNP	gene:Bo1g153250:PAC:gene:Bo1g153250:exon1:c-G192T:p-R64R,	C1	42803138	C	A	-	-
nonsynonymous SNP	gene:Bo1g153250:PAC:gene:Bo1g153250:exon1:c-C152T:p-T51I,	C1	42803178	G	A	-	-
synonymous SNP	gene:Bo1g153270:PAC:gene:Bo1g153270:exon1:c-T639A:p-I213I,	C1	42809876	A	T	-	-
nonsynonymous SNP	gene:Bo1g153270:PAC:gene:Bo1g153270:exon1:c-A383T:p-N128I,	C1	42810132	T	A	-	-
synonymous SNP	gene:Bo1g153270:PAC:gene:Bo1g153270:exon1:c-C69A:p-V23V,	C1	42810446	G	T	-	-
nonsynonymous SNP	gene:Bo1g153280:PAC:gene:Bo1g153280:exon1:c-G4T:p-D2Y,	C1	42812795	G	-	G	G
synonymous SNP	gene:Bo1g153280:PAC:gene:Bo1g153280:exon1:c-C54A:p-I18I,	C1	42812845	C	-	C	C
nonsynonymous SNP	gene:Bo1g153280:PAC:gene:Bo1g153280:exon1:c-T61A:p-F21I,	C1	42812852	T	-	T	T
nonsynonymous SNP	gene:Bo1g153280:PAC:gene:Bo1g153280:exon1:c-C71G:p-A24G,	C1	42812862	C	G	C	C
synonymous SNP	gene:Bo1g153280:PAC:gene:Bo1g153280:exon1:c-C72A:p-A24A,	C1	42812863	C	-	C	C
synonymous SNP	gene:Bo1g153280:PAC:gene:Bo1g153280:exon1:c-C183T:p-S61S,	C1	42812974	C	-	C	C
nonsynonymous SNP	gene:Bo1g153280:PAC:gene:Bo1g153280:exon1:c-C196T:p-L66F,	C1	42812987	C	-	C	C
synonymous SNP	gene:Bo1g153280:PAC:gene:Bo1g153280:exon1:c-G201C:p-L67L,	C1	42812992	G	-	G	G
nonsynonymous SNP	gene:Bo1g153280:PAC:gene:Bo1g153280:exon1:c-G209T:p-C70F,	C1	42813000	G	-	G	G
nonsynonymous SNP	gene:Bo1g153280:PAC:gene:Bo1g153280:exon1:c-G215T:p-S72I,	C1	42813006	G	T	G	G
synonymous SNP	gene:Bo1g153280:PAC:gene:Bo1g153280:exon1:c-C237T:p-I79I,	C1	42813028	C	-	C	C
synonymous SNP	gene:Bo1g153280:PAC:gene:Bo1g153280:exon1:c-A294G:p-Q98Q,	C1	42813085	A	G	-	-
synonymous SNP	gene:Bo1g153280:PAC:gene:Bo1g153280:exon1:c-T306C:p-I102I,	C1	42813097	T	-	T	C
synonymous SNP	gene:Bo1g153280:PAC:gene:Bo1g153280:exon1:c-T345C:p-S115S,	C1	42813136	T	-	T	T
synonymous SNP	gene:Bo1g153280:PAC:gene:Bo1g153280:exon1:c-T354C:p-L118L,	C1	42813145	T	C	T	T
synonymous SNP	gene:Bo1g153280:PAC:gene:Bo1g153280:exon1:c-C357T:p-D119D,	C1	42813148	C	T	-	-
nonsynonymous SNP	gene:Bo1g153280:PAC:gene:Bo1g153280:exon1:c-C390G:p-D130E,	C1	42813181	C	G	T	T
synonymous SNP	gene:Bo1g153280:PAC:gene:Bo1g153280:exon1:c-G402C:p-T134T,	C1	42813193	G	C	-	-
nonsynonymous SNP	gene:Bo1g153280:PAC:gene:Bo1g153280:exon1:c-G408T:p-M136I,	C1	42813199	G	T	-	-
synonymous SNP	gene:Bo1g153280:PAC:gene:Bo1g153280:exon1:c-C411A:p-P137P,	C1	42813202	C	-	C	C
nonsynonymous SNP	gene:Bo1g153280:PAC:gene:Bo1g153280:exon1:c-G421A:p-E141K,	C1	42813212	G	A	-	-
nonsynonymous SNP	gene:Bo1g153280:PAC:gene:Bo1g153280:exon1:c-A451G:p-T151A,	C1	42813242	A	G	A	-
nonsynonymous SNP	gene:Bo1g153280:PAC:gene:Bo1g153280:exon1:c-C459G:p-D153E,	C1	42813250	C	G	C	-
synonymous SNP	gene:Bo1g153280:PAC:gene:Bo1g153280:exon1:c-T474C:p-F158F,	C1	42813265	T	-	T	T
nonsynonymous SNP	gene:Bo1g153280:PAC:gene:Bo1g153280:exon1:c-C497G:p-T166R,	C1	42813288	C	-	C	C
synonymous SNP	gene:Bo1g153280:PAC:gene:Bo1g153280:exon2:c-T579C:p-N193N,	C1	42813471	T	C	-	-
synonymous SNP	gene:Bo1g153280:PAC:gene:Bo1g153280:exon2:c-A594C:p-I198I,	C1	42813486	A	-	A	C
nonsynonymous SNP	gene:Bo1g153280:PAC:gene:Bo1g153280:exon2:c-G604T:p-A202S,	C1	42813496	G	T	-	-
nonsynonymous SNP	gene:Bo1g153280:PAC:gene:Bo1g153280:exon2:c-T608C:p-I203T,	C1	42813500	T	C	T	T
nonsynonymous SNP	gene:Bo1g153280:PAC:gene:Bo1g153280:exon2:c-T612G:p-D204E,	C1	42813504	T	G	-	-
nonsynonymous SNP	gene:Bo1g153280:PAC:gene:Bo1g153280:exon2:c-G621C:p-K207N,	C1	42813513	G	C	G	G
synonymous SNP	gene:Bo1g153280:PAC:gene:Bo1g153280:exon2:c-T625C:p-L209L,	C1	42813517	T	C	T	-
nonsynonymous SNP	gene:Bo1g153280:PAC:gene:Bo1g153280:exon2:c-G649T:p-D217Y,	C1	42813541	G	-	G	G
synonymous SNP	gene:Bo1g153280:PAC:gene:Bo1g153280:exon2:c-G654A:p-L218L,	C1	42813546	G	-	G	G
nonsynonymous SNP	gene:Bo1g153280:PAC:gene:Bo1g153280:exon2:c-A685G:p-N229D,	C1	42813577	A	-	A	A
nonsynonymous SNP	gene:Bo1g153280:PAC:gene:Bo1g153280:exon2:c-C687G:p-N229K,	C1	42813579	C	-	C	C
nonsynonymous SNP	gene:Bo1g153280:PAC:gene:Bo1g153280:exon2:c-G690T:p-K230N,	C1	42813582	G	-	G	G
nonsynonymous SNP	gene:Bo1g153280:PAC:gene:Bo1g153280:exon2:c-C698T:p-P233L,	C1	42813590	C	-	C	C
synonymous SNP	gene:Bo1g153280:PAC:gene:Bo1g153280:exon2:c-A747G:p-G249G,	C1	42813639	A	-	G	G
nonsynonymous SNP	gene:Bo1g153280:PAC:gene:Bo1g153280:exon2:c-T782G:p-F261C,	C1	42813674	T	-	G	G
nonsynonymous SNP	gene:Bo1g153280:PAC:gene:Bo1g153280:exon2:c-C790A:p-H264N,	C1	42813682	C	-	C	C
nonsynonymous SNP	gene:Bo1g153280:PAC:gene:Bo1g153280:exon2:c-G825T:p-L275F,	C1	42813717	G	-	T	T
nonsynonymous SNP	gene:Bo1g153280:PAC:gene:Bo1g153280:exon2:c-G859A:p-V287I,	C1	42813751	G	A	-	-
synonymous SNP	gene:Bo1g153280:PAC:gene:Bo1g153280:exon2:c-A867G:p-S289S,	C1	42813759	A	-	A	A
nonsynonymous SNP	gene:Bo1g153280:PAC:gene:Bo1g153280:exon2:c-A890T:p-H297L,	C1	42813782	A	-	A	A
nonsynonymous SNP	gene:Bo1g153280:PAC:gene:Bo1g153280:exon2:c-C904T:p-L302F,	C1	42813796	C	-	T	C
synonymous SNP	gene:Bo1g153280:PAC:gene:Bo1g153280:exon2:c-C907T:p-L303L,	C1	42813799	C	T	-	-
synonymous SNP	gene:Bo1g153280:PAC:gene:Bo1g153280:exon2:c-G909C:p-L303L,	C1	42813801	G	-	C	C
synonymous SNP	gene:Bo1g153280:PAC:gene:Bo1g153280:exon2:c-T912C:p-S304S,	C1	42813804	T	C	-	-
synonymous SNP	gene:Bo1g153280:PAC:gene:Bo1g153280:exon2:c-G915A:p-Q305Q,	C1	42813807	G	A	-	-
synonymous SNP	gene:Bo1g153280:PAC:gene:Bo1g153280:exon2:c-T916C:p-L306L,	C1	42813808	T	C	-	-
nonsynonymous SNP	gene:Bo1g153280:PAC:gene:Bo1g153280:exon2:c-G923A:p-S308N,	C1	42813815	G	A	-	-
nonsynonymous SNP	gene:Bo1g153280:PAC:gene:Bo1g153280:exon2:c-T940C:p-F314L,	C1	42813832	T	-	T	C
nonsynonymous SNP	gene:Bo1g153280:PAC:gene:Bo1g153280:exon2:c-C967A:p-Q323K,	C1	42813859	C	-	C	C
nonsynonymous SNP	gene:Bo1g153280:PAC:gene:Bo1g153280:exon2:c-A968G:p-Q323R,	C1	42813860	A	-	A	A
nonsynonymous SNP	gene:Bo1g153280:PAC:gene:Bo1g153280:exon2:c-G1033C:p-E345Q,	C1	42813925	G	C	-	-
synonymous SNP	gene:Bo1g153280:PAC:gene:Bo1g153280:exon2:c-T1038C:p-A346A,	C1	42813930	T	A	C	C
nonsynonymous SNP	gene:Bo1g153280:PAC:gene:Bo1g153280:exon2:c-G1084A:p-V362I,	C1	42813976	G	-	G	G
synonymous SNP	gene:Bo1g153280:PAC:gene:Bo1g153280:exon2:c-C1108T:p-L370L,	C1	42814000	C	-	C	T
nonsynonymous SNP	gene:Bo1g153280:PAC:gene:Bo1g153280:exon2:c-T1113A:p-N371K,	C1	42814005	T	-	G	A
nonsynonymous SNP	gene:Bo1g153280:PAC:gene:Bo1g153280:exon2:c-A1120G:p-R374G,	C1	42814012	A	-	G	G
nonsynonymous SNP	gene:Bo1g153280:PAC:gene:Bo1g153280:exon2:c-C1171G:p-Q391E,	C1	42814063	C	G	-	-
nonsynonymous SNP	gene:Bo1g153280:PAC:gene:Bo1g153280:exon2:c-C1198A:p-Q400K,	C1	42814090	C	-	A	C
synonymous SNP	gene:Bo1g153280:PAC:gene:Bo1g153280:exon2:c-C1206T:p-S402S,	C1	42814098	C	C	-	-
nonsynonymous SNP	gene:Bo1g153280:PAC:gene:Bo1g153280:exon2:c-T1253C:p-V418A,	C1	42814145	T	T	-	-
nonsynonymous SNP	gene:Bo1g153280:PAC:gene:Bo1g153280:exon2:c-C1409T:p-P470L,	C1	42814301	C	-	T	T
nonsynonymous SNP	gene:Bo1g153280:PAC:gene:Bo1g153280:exon3:c-G1460C:p-R487T,	C1	42814425	G	C	-	-
nonsynonymous SNP	gene:Bo1g153280:PAC:gene:Bo1g153280:exon3:c-A1463G:p-E488G,	C1	42814428	A	G	-	-
nonsynonymous SNP	gene:Bo1g153280:PAC:gene:Bo1g153280:exon3:c-G1466A:p-R489H,	C1	42814431	G	A	T	-
nonsynonymous SNP	gene:Bo1g153280:PAC:gene:Bo1g153280:exon3:c-G1526C:p-S509T,	C1	42814491	G	C	-	-
nonsynonymous SNP	gene:Bo1g153280:PAC:gene:Bo1g153280:exon3:c-A1560C:p-E520D,	C1	42814525	A	A	-	-
nonsynonymous SNP	gene:Bo1g153280:PAC:gene:Bo1g153280:exon3:c-C1568T:p-T523I,	C1	42814533	C	C	-	-
synonymous SNP	gene:Bo1g153280:PAC:gene:Bo1g153280:exon3:c-G1581T:p-L527L,	C1	42814546	G	G	-	-
nonsynonymous SNP	gene:Bo1g153280:PAC:gene:Bo1g153280:exon3:c-C1595A:p-A532E,	C1	42814560	C	C	-	-
synonymous SNP	gene:Bo1g153280:PAC:gene:Bo1g153280:exon4:c-A1617C:p-G539G,	C1	42814676	A	-	C	C
nonsynonymous SNP	gene:Bo1g153280:PAC:gene:Bo1g153280:exon4:c-A1618G:p-I540V,	C1	42814677	A	-	A	A
synonymous SNP	gene:Bo1g153280:PAC:gene:Bo1g153280:exon4:c-A1686G:p-Q562Q,	C1	42814745	A	-	G	G
nonsynonymous SNP	gene:Bo1g153280:PAC:gene:Bo1g153280:exon4:c-T1697G:p-L566W,	C1	42814756	T	-	T	T
nonsynonymous SNP	gene:Bo1g153280:PAC:gene:Bo1g153280:exon4:c-T1725A:p-D575E,	C1	42814784	T	A	-	-
nonsynonymous SNP	gene:Bo1g153280:PAC:gene:Bo1g153280:exon4:c-G1726A:p-A576T,	C1	42814785	G	-	G	G
nonsynonymous SNP	gene:Bo1g153280:PAC:gene:Bo1g153280:exon4:c-G1731T:p-L577F,	C1	42814790	G	T	-	-
nonsynonymous SNP	gene:Bo1g153280:PAC:gene:Bo1g153280:exon4:c-G1787T:p-S596I,	C1	42814846	G	-	G	G
nonsynonymous SNP	gene:Bo1g153280:PAC:gene:Bo1g153280:exon4:c-T1789A:p-Y597N,	C1	42814848	T	T	-	-
stop-gain SNP	gene:Bo1g153280:PAC:gene:Bo1g153280:exon4:c-T1791A:p-Y597X,	C1	42814850	T	T	-	-
nonsynonymous SNP	gene:Bo1g153280:PAC:gene:Bo1g153280:exon4:c-C1810G:p-H604D,	C1	42814869	C	G	C	C
synonymous SNP	gene:Bo1g153280:PAC:gene:Bo1g153280:exon4:c-G1830A:p-E610E,	C1	42814889	G	G	-	-
nonsynonymous SNP	gene:Bo1g153280:PAC:gene:Bo1g153280:exon4:c-A1853T:p-H618L,	C1	42814912	A	T	-	-
nonsynonymous SNP	gene:Bo1g153280:PAC:gene:Bo1g153280:exon4:c-G1855T:p-D619Y,	C1	42814914	G	T	C	-
synonymous SNP	gene:Bo1g153280:PAC:gene:Bo1g153280:exon4:c-T1873C:p-L625L,	C1	42814932	T	T	-	-
nonsynonymous SNP	gene:Bo1g153280:PAC:gene:Bo1g153280:exon4:c-A1880G:p-E627G,	C1	42814939	A	A	-	-
nonsynonymous SNP	gene:Bo1g153280:PAC:gene:Bo1g153280:exon4:c-C1886A:p-T629N,	C1	42814945	C	C	-	-
synonymous SNP	gene:Bo1g153280:PAC:gene:Bo1g153280:exon5:c-C1899T:p-T633T,	C1	42815057	C	-	C	C
nonsynonymous SNP	gene:Bo1g153280:PAC:gene:Bo1g153280:exon5:c-G1930A:p-E644K,	C1	42815088	G	A	G	-
nonsynonymous SNP	gene:Bo1g153280:PAC:gene:Bo1g153280:exon5:c-A1934C:p-N645T,	C1	42815092	A	C	-	-
synonymous SNP	gene:Bo1g153280:PAC:gene:Bo1g153280:exon5:c-T1935C:p-N645N,	C1	42815093	T	C	T	-
synonymous SNP	gene:Bo1g153280:PAC:gene:Bo1g153280:exon5:c-T1968A:p-T656T,	C1	42815126	T	T	-	-
synonymous SNP	gene:Bo1g153280:PAC:gene:Bo1g153280:exon5:c-T1981C:p-L661L,	C1	42815139	T	T	-	-
nonsynonymous SNP	gene:Bo1g153280:PAC:gene:Bo1g153280:exon5:c-A1984G:p-N662D,	C1	42815142	A	A	-	-
nonsynonymous SNP	gene:Bo1g153280:PAC:gene:Bo1g153280:exon5:c-A1985G:p-N662S,	C1	42815143	A	A	-	-
nonsynonymous SNP	gene:Bo1g153280:PAC:gene:Bo1g153280:exon5:c-A1990T:p-T664S,	C1	42815148	A	A	-	-
nonsynonymous SNP	gene:Bo1g153280:PAC:gene:Bo1g153280:exon5:c-C1991T:p-T664M,	C1	42815149	C	C	-	-
synonymous SNP	gene:Bo1g153280:PAC:gene:Bo1g153280:exon5:c-G1992T:p-T664T,	C1	42815150	G	T	A	A
nonsynonymous SNP	gene:Bo1g153280:PAC:gene:Bo1g153280:exon5:c-A1993G:p-R665G,	C1	42815151	A	A	G	G
synonymous SNP	gene:Bo1g153280:PAC:gene:Bo1g153280:exon5:c-T2022C:p-S674S,	C1	42815180	T	T	-	-
synonymous SNP	gene:Bo1g153280:PAC:gene:Bo1g153280:exon5:c-T2028C:p-I676I,	C1	42815186	T	T	-	-
synonymous SNP	gene:Bo1g153280:PAC:gene:Bo1g153280:exon5:c-T2091C:p-P697P,	C1	42815249	T	-	T	T
nonsynonymous SNP	gene:Bo1g153280:PAC:gene:Bo1g153280:exon5:c-C2093T:p-S698F,	C1	42815251	C	C	-	-
synonymous SNP	gene:Bo1g153280:PAC:gene:Bo1g153280:exon5:c-C2094T:p-S698S,	C1	42815252	C	-	C	C
synonymous SNP	gene:Bo1g153280:PAC:gene:Bo1g153280:exon5:c-A2109C:p-A703A,	C1	42815267	A	A	-	-
nonsynonymous SNP	gene:Bo1g153280:PAC:gene:Bo1g153280:exon5:c-G2147C:p-S716T,	C1	42815305	G	C	G	-
nonsynonymous SNP	gene:Bo1g153280:PAC:gene:Bo1g153280:exon5:c-T2148G:p-S716R,	C1	42815306	T	G	T	-
synonymous SNP	gene:Bo1g153280:PAC:gene:Bo1g153280:exon5:c-C2181A:p-A727A,	C1	42815339	C	-	C	C
synonymous SNP	gene:Bo1g153280:PAC:gene:Bo1g153280:exon5:c-C2193A:p-L731L,	C1	42815351	C	A	C	C
nonsynonymous SNP	gene:Bo1g153280:PAC:gene:Bo1g153280:exon5:c-A2198C:p-D733A,	C1	42815356	A	A	-	-
nonsynonymous SNP	gene:Bo1g153280:PAC:gene:Bo1g153280:exon5:c-G2231T:p-R744I,	C1	42815389	G	-	G	G
nonsynonymous SNP	gene:Bo1g153280:PAC:gene:Bo1g153280:exon5:c-G2275A:p-D759N,	C1	42815433	G	A	-	-
nonsynonymous SNP	gene:Bo1g153280:PAC:gene:Bo1g153280:exon5:c-C2340A:p-D780E,	C1	42815498	C	-	C	C
nonsynonymous SNP	gene:Bo1g153280:PAC:gene:Bo1g153280:exon5:c-C2362T:p-R788C,	C1	42815520	C	-	C	T
nonsynonymous SNP	gene:Bo1g153280:PAC:gene:Bo1g153280:exon5:c-C2408G:p-T803R,	C1	42815566	C	-	C	C
synonymous SNP	gene:Bo1g153280:PAC:gene:Bo1g153280:exon5:c-A2409T:p-T803T,	C1	42815567	A	-	G	A
nonsynonymous SNP	gene:Bo1g153280:PAC:gene:Bo1g153280:exon5:c-C2411A:p-T804K,	C1	42815569	C	-	C	C
nonsynonymous SNP	gene:Bo1g153280:PAC:gene:Bo1g153280:exon5:c-G2444C:p-C815S,	C1	42815602	G	C	-	-
nonsynonymous SNP	gene:Bo1g153280:PAC:gene:Bo1g153280:exon5:c-C2492A:p-T831N,	C1	42815650	C	C	-	-
nonsynonymous SNP	gene:Bo1g153280:PAC:gene:Bo1g153280:exon5:c-A2497G:p-I833V,	C1	42815655	A	-	A	A
synonymous SNP	gene:Bo1g153280:PAC:gene:Bo1g153280:exon5:c-G2517T:p-S839S,	C1	42815675	G	-	G	T
nonsynonymous SNP	gene:Bo1g153280:PAC:gene:Bo1g153280:exon5:c-G2539T:p-D847Y,	C1	42815697	G	-	T	T
nonsynonymous SNP	gene:Bo1g153280:PAC:gene:Bo1g153280:exon5:c-A2540T:p-D847V,	C1	42815698	A	-	T	T
nonsynonymous SNP	gene:Bo1g153280:PAC:gene:Bo1g153280:exon5:c-C2551A:p-L851M,	C1	42815709	C	-	A	A
nonsynonymous SNP	gene:Bo1g153280:PAC:gene:Bo1g153280:exon5:c-A2560G:p-S854G,	C1	42815718	A	-	A	A
nonsynonymous SNP	gene:Bo1g153280:PAC:gene:Bo1g153280:exon5:c-T2606A:p-V869D,	C1	42815764	T	T	-	-
synonymous SNP	gene:Bo1g153280:PAC:gene:Bo1g153280:exon5:c-C2613T:p-V871V,	C1	42815771	C	T	C	-
nonsynonymous SNP	gene:Bo1g153280:PAC:gene:Bo1g153280:exon5:c-A2636C:p-E879A,	C1	42815794	A	A	-	-
nonsynonymous SNP	gene:Bo1g153280:PAC:gene:Bo1g153280:exon5:c-C2641T:p-P881S,	C1	42815799	C	T	-	-
nonsynonymous SNP	gene:Bo1g153280:PAC:gene:Bo1g153280:exon5:c-T2655A:p-N885K,	C1	42815813	T	T	-	-
nonsynonymous SNP	gene:Bo1g153280:PAC:gene:Bo1g153280:exon5:c-G2666A:p-R889H,	C1	42815824	G	G	-	-
nonsynonymous SNP	gene:Bo1g153280:PAC:gene:Bo1g153280:exon5:c-G2688C:p-K896N,	C1	42815846	G	A	C	C
synonymous SNP	gene:Bo1g153280:PAC:gene:Bo1g153280:exon5:c-A2697G:p-K899K,	C1	42815855	A	-	G	G
synonymous SNP	gene:Bo1g153280:PAC:gene:Bo1g153280:exon5:c-T2703C:p-L901L,	C1	42815861	T	C	-	-
nonsynonymous SNP	gene:Bo1g153280:PAC:gene:Bo1g153280:exon5:c-A2749G:p-K917E,	C1	42815907	A	A	-	-
nonsynonymous SNP	gene:Bo1g153280:PAC:gene:Bo1g153280:exon5:c-G2803T:p-D935Y,	C1	42815961	G	G	-	-
nonsynonymous SNP	gene:Bo1g153280:PAC:gene:Bo1g153280:exon5:c-A2804C:p-D935A,	C1	42815962	A	C	-	-
synonymous SNP	gene:Bo1g153280:PAC:gene:Bo1g153280:exon5:c-G2844C:p-A948A,	C1	42816002	G	G	-	-
nonsynonymous SNP	gene:Bo1g153280:PAC:gene:Bo1g153280:exon5:c-C2860A:p-Q954K,	C1	42816018	C	-	C	C
nonsynonymous SNP	gene:Bo1g153280:PAC:gene:Bo1g153280:exon5:c-A2863T:p-T955S,	C1	42816021	A	-	A	A
synonymous SNP	gene:Bo1g153280:PAC:gene:Bo1g153280:exon5:c-A2865G:p-T955T,	C1	42816023	A	-	A	A
nonsynonymous SNP	gene:Bo1g153280:PAC:gene:Bo1g153280:exon5:c-C2869A:p-P957T,	C1	42816027	C	-	A	A
nonsynonymous SNP	gene:Bo1g153280:PAC:gene:Bo1g153280:exon5:c-T2872A:p-Y958N,	C1	42816030	T	-	T	T
nonsynonymous SNP	gene:Bo1g153280:PAC:gene:Bo1g153280:exon5:c-T2883A:p-F961L,	C1	42816041	T	-	A	A
synonymous SNP	gene:Bo1g153280:PAC:gene:Bo1g153280:exon5:c-A2895C:p-P965P,	C1	42816053	A	-	A	A
nonsynonymous SNP	gene:Bo1g153280:PAC:gene:Bo1g153280:exon5:c-A2901T:p-K967N,	C1	42816059	A	-	A	A
nonsynonymous SNP	gene:Bo1g153280:PAC:gene:Bo1g153280:exon5:c-A2911G:p-N971D,	C1	42816069	A	-	A	G
nonsynonymous SNP	gene:Bo1g153280:PAC:gene:Bo1g153280:exon5:c-T2950A:p-L984I,	C1	42816108	T	-	A	A
nonsynonymous SNP	gene:Bo1g153280:PAC:gene:Bo1g153280:exon5:c-C2957T:p-S986L,	C1	42816115	C	-	T	T
nonsynonymous SNP	gene:Bo1g153280:PAC:gene:Bo1g153280:exon5:c-T2980C:p-S994P,	C1	42816138	T	-	C	C
nonsynonymous SNP	gene:Bo1g153280:PAC:gene:Bo1g153280:exon5:c-G2987T:p-R996I,	C1	42816145	G	-	T	T
synonymous SNP	gene:Bo1g153280:PAC:gene:Bo1g153280:exon5:c-G3264T:p-V1088V,	C1	42816422	G	-	G	G
synonymous SNP	gene:Bo1g153280:PAC:gene:Bo1g153280:exon5:c-T3276C:p-N1092N,	C1	42816434	T	-	T	T
synonymous SNP	gene:Bo1g153280:PAC:gene:Bo1g153280:exon5:c-A3279C:p-T1093T,	C1	42816437	A	-	A	A
nonsynonymous SNP	gene:Bo1g153320:PAC:gene:Bo1g153320:exon2:c-C811A:p-Q271K,	C1	42829583	C	-	C	A
nonsynonymous SNP	gene:Bo1g153320:PAC:gene:Bo1g153320:exon2:c-A812G:p-Q271R,	C1	42829584	A	-	A	G
nonsynonymous SNP	gene:Bo1g153320:PAC:gene:Bo1g153320:exon3:c-G1657A:p-G553R,	C1	42831275	G	-	G	G
nonsynonymous SNP	gene:Bo1g153320:PAC:gene:Bo1g153320:exon3:c-C1695G:p-N565K,	C1	42831313	C	-	G	G
nonsynonymous SNP	gene:Bo1g153320:PAC:gene:Bo1g153320:exon3:c-C1696T:p-R566C,	C1	42831314	C	-	T	C
synonymous SNP	gene:Bo1g153320:PAC:gene:Bo1g153320:exon3:c-T1809A:p-P603P,	C1	42831427	T	-	T	T
nonsynonymous SNP	gene:Bo1g153320:PAC:gene:Bo1g153320:exon3:c-T1829C:p-F610S,	C1	42831447	T	-	T	T
nonsynonymous SNP	gene:Bo1g153320:PAC:gene:Bo1g153320:exon3:c-A1867C:p-K623Q,	C1	42831485	A	-	C	C
synonymous SNP	gene:Bo1g153320:PAC:gene:Bo1g153320:exon3:c-T1878C:p-P626P,	C1	42831496	T	-	T	T
nonsynonymous SNP	gene:Bo1g153320:PAC:gene:Bo1g153320:exon3:c-A1924G:p-I642V,	C1	42831542	A	-	A	A
nonsynonymous SNP	gene:Bo1g153320:PAC:gene:Bo1g153320:exon3:c-C1930G:p-Q644E,	C1	42831548	C	G	-	-
synonymous SNP	gene:Bo1g153320:PAC:gene:Bo1g153320:exon3:c-G1944T:p-S648S,	C1	42831562	G	-	G	G
nonsynonymous SNP	gene:Bo1g153320:PAC:gene:Bo1g153320:exon3:c-T1952C:p-L651S,	C1	42831570	T	T	-	-
nonsynonymous SNP	gene:Bo1g153320:PAC:gene:Bo1g153320:exon3:c-A1966T:p-I656F,	C1	42831584	A	-	A	A
nonsynonymous SNP	gene:Bo1g153320:PAC:gene:Bo1g153320:exon3:c-T1967C:p-I656T,	C1	42831585	T	C	-	-
nonsynonymous SNP	gene:Bo1g153320:PAC:gene:Bo1g153320:exon3:c-G1969T:p-D657Y,	C1	42831587	G	T	-	-
nonsynonymous SNP	gene:Bo1g153320:PAC:gene:Bo1g153320:exon3:c-C1971A:p-D657E,	C1	42831589	C	-	C	C
nonsynonymous SNP	gene:Bo1g153320:PAC:gene:Bo1g153320:exon3:c-T2018A:p-L673H,	C1	42831636	T	-	T	T
nonsynonymous SNP	gene:Bo1g153320:PAC:gene:Bo1g153320:exon3:c-T2033A:p-V678D,	C1	42831651	T	T	-	-
nonsynonymous SNP	gene:Bo1g153320:PAC:gene:Bo1g153320:exon3:c-A2063C:p-E688A,	C1	42831681	A	A	-	-
nonsynonymous SNP	gene:Bo1g153320:PAC:gene:Bo1g153320:exon3:c-C2068T:p-P690S,	C1	42831686	C	T	C	C
synonymous SNP	gene:Bo1g153320:PAC:gene:Bo1g153320:exon3:c-T2070A:p-P690P,	C1	42831688	T	-	T	T
synonymous SNP	gene:Bo1g153320:PAC:gene:Bo1g153320:exon3:c-T2073A:p-P691P,	C1	42831691	T	-	T	T
synonymous SNP	gene:Bo1g153320:PAC:gene:Bo1g153320:exon3:c-G2082A:p-K694K,	C1	42831700	G	A	-	-
nonsynonymous SNP	gene:Bo1g153320:PAC:gene:Bo1g153320:exon3:c-G2093A:p-R698H,	C1	42831711	G	G	-	-
nonsynonymous SNP	gene:Bo1g153320:PAC:gene:Bo1g153320:exon3:c-C2101T:p-R701W,	C1	42831719	C	C	-	-
nonsynonymous SNP	gene:Bo1g153320:PAC:gene:Bo1g153320:exon3:c-A2113G:p-T705A,	C1	42831731	A	G	A	A
nonsynonymous SNP	gene:Bo1g153320:PAC:gene:Bo1g153320:exon3:c-C2114A:p-T705K,	C1	42831732	C	A	C	C
synonymous SNP	gene:Bo1g153320:PAC:gene:Bo1g153320:exon3:c-A2115C:p-T705T,	C1	42831733	A	-	A	A
synonymous SNP	gene:Bo1g153320:PAC:gene:Bo1g153320:exon3:c-G2124A:p-K708K,	C1	42831742	G	G	-	-
synonymous SNP	gene:Bo1g153320:PAC:gene:Bo1g153320:exon3:c-T2130C:p-L710L,	C1	42831748	T	T	-	-
nonsynonymous SNP	gene:Bo1g153320:PAC:gene:Bo1g153320:exon3:c-C2164G:p-Q722E,	C1	42831782	C	-	C	C
synonymous SNP	gene:Bo1g153320:PAC:gene:Bo1g153320:exon3:c-T2167C:p-L723L,	C1	42831785	T	-	T	T
nonsynonymous SNP	gene:Bo1g153320:PAC:gene:Bo1g153320:exon3:c-A2176G:p-K726E,	C1	42831794	A	-	A	A
synonymous SNP	gene:Bo1g153320:PAC:gene:Bo1g153320:exon3:c-C2211G:p-S737S,	C1	42831829	C	-	C	C
nonsynonymous SNP	gene:Bo1g153320:PAC:gene:Bo1g153320:exon3:c-T2230G:p-S744A,	C1	42831848	T	-	T	T
nonsynonymous SNP	gene:Bo1g153320:PAC:gene:Bo1g153320:exon3:c-C2231A:p-S744Y,	C1	42831849	C	-	C	C
nonsynonymous SNP	gene:Bo1g153320:PAC:gene:Bo1g153320:exon3:c-C2238A:p-N746K,	C1	42831856	C	-	C	C
synonymous SNP	gene:Bo1g153320:PAC:gene:Bo1g153320:exon3:c-C2241T:p-F747F,	C1	42831859	C	-	C	C
nonsynonymous SNP	gene:Bo1g153320:PAC:gene:Bo1g153320:exon3:c-A2247C:p-K749N,	C1	42831865	A	-	C	C
synonymous SNP	gene:Bo1g153320:PAC:gene:Bo1g153320:exon3:c-G2271C:p-A757A,	C1	42831889	G	G	-	-
synonymous SNP	gene:Bo1g153320:PAC:gene:Bo1g153320:exon3:c-C2277T:p-D759D,	C1	42831895	C	C	-	-
nonsynonymous SNP	gene:Bo1g153320:PAC:gene:Bo1g153320:exon3:c-C2287A:p-Q763K,	C1	42831905	C	C	A	A
nonsynonymous SNP	gene:Bo1g153320:PAC:gene:Bo1g153320:exon3:c-A2296C:p-T766P,	C1	42831914	A	A	-	-
nonsynonymous SNP	gene:Bo1g153320:PAC:gene:Bo1g153320:exon3:c-C2297G:p-T766S,	C1	42831915	C	C	-	-
nonsynonymous SNP	gene:Bo1g153320:PAC:gene:Bo1g153320:exon3:c-A2299T:p-N767Y,	C1	42831917	A	A	-	-
nonsynonymous SNP	gene:Bo1g153320:PAC:gene:Bo1g153320:exon3:c-G2302T:p-D768Y,	C1	42831920	G	T	-	A
nonsynonymous SNP	gene:Bo1g153320:PAC:gene:Bo1g153320:exon3:c-A2303C:p-D768A,	C1	42831921	A	A	-	-
nonsynonymous SNP	gene:Bo1g153320:PAC:gene:Bo1g153320:exon3:c-T2304A:p-D768E,	C1	42831922	T	T	-	A
nonsynonymous SNP	gene:Bo1g153320:PAC:gene:Bo1g153320:exon3:c-G2305A:p-V769I,	C1	42831923	G	G	-	-
synonymous SNP	gene:Bo1g153320:PAC:gene:Bo1g153320:exon3:c-A2307T:p-V769V,	C1	42831925	A	A	-	-
nonsynonymous SNP	gene:Bo1g153320:PAC:gene:Bo1g153320:exon3:c-A2311G:p-I771V,	C1	42831929	A	A	-	-
synonymous SNP	gene:Bo1g153320:PAC:gene:Bo1g153320:exon3:c-T2349C:p-Y783Y,	C1	42831967	T	T	-	-
nonsynonymous SNP	gene:Bo1g153320:PAC:gene:Bo1g153320:exon3:c-G2353T:p-A785S,	C1	42831971	G	G	-	-
nonsynonymous SNP	gene:Bo1g153320:PAC:gene:Bo1g153320:exon3:c-G2376A:p-M792I,	C1	42831994	G	A	-	-
nonsynonymous SNP	gene:Bo1g153320:PAC:gene:Bo1g153320:exon3:c-C2398T:p-P800S,	C1	42832016	C	T	C	-
nonsynonymous SNP	gene:Bo1g153320:PAC:gene:Bo1g153320:exon3:c-A2408T:p-K803M,	C1	42832026	A	T	A	A
nonsynonymous SNP	gene:Bo1g153320:PAC:gene:Bo1g153320:exon3:c-A2442T:p-K814N,	C1	42832060	A	T	-	-
nonsynonymous SNP	gene:Bo1g153320:PAC:gene:Bo1g153320:exon3:c-C2467A:p-Q823K,	C1	42832085	C	C	-	-
nonsynonymous SNP	gene:Bo1g153320:PAC:gene:Bo1g153320:exon3:c-A2470T:p-T824S,	C1	42832088	A	A	-	-
nonsynonymous SNP	gene:Bo1g153320:PAC:gene:Bo1g153320:exon3:c-C2471G:p-T824R,	C1	42832089	C	C	-	-
nonsynonymous SNP	gene:Bo1g153320:PAC:gene:Bo1g153320:exon3:c-C2476T:p-R826C,	C1	42832094	C	G	C	-
nonsynonymous SNP	gene:Bo1g153320:PAC:gene:Bo1g153320:exon3:c-G2477A:p-R826H,	C1	42832095	G	A	G	-
nonsynonymous SNP	gene:Bo1g153320:PAC:gene:Bo1g153320:exon3:c-T2522G:p-L841R,	C1	42832140	T	-	G	G
synonymous SNP	gene:Bo1g153320:PAC:gene:Bo1g153320:exon3:c-C2523T:p-L841L,	C1	42832141	C	-	C	C
synonymous SNP	gene:Bo1g153320:PAC:gene:Bo1g153320:exon3:c-C2547T:p-P849P,	C1	42832165	C	-	C	C
nonsynonymous SNP	gene:Bo1g153320:PAC:gene:Bo1g153320:exon3:c-C2548G:p-P850A,	C1	42832166	C	-	C	C
nonsynonymous SNP	gene:Bo1g153320:PAC:gene:Bo1g153320:exon3:c-A2563C:p-M855L,	C1	42832181	A	-	A	A
nonsynonymous SNP	gene:Bo1g153320:PAC:gene:Bo1g153320:exon3:c-G2668C:p-V890L,	C1	42832286	G	-	G	G
synonymous SNP	gene:Bo1g153330:PAC:gene:Bo1g153330:exon2:c-G528T:p-V176V,	C1	42832799	C	-	A	C
nonsynonymous SNP	gene:Bo1g153330:PAC:gene:Bo1g153330:exon2:c-T511G:p-S171A,	C1	42832816	A	-	C	A
synonymous SNP	gene:Bo1g153330:PAC:gene:Bo1g153330:exon2:c-T483A:p-G161G,	C1	42832844	A	-	T	A
synonymous SNP	gene:Bo1g153330:PAC:gene:Bo1g153330:exon1:c-C204G:p-A68A,	C1	42833505	G	-	C	G
nonsynonymous SNP	gene:Bo1g153350:PAC:gene:Bo1g153350:exon1:c-A789C:p-L263F,	C1	42837696	T	G	-	-
synonymous SNP	gene:Bo1g153350:PAC:gene:Bo1g153350:exon1:c-T787C:p-L263L,	C1	42837698	A	G	-	-
synonymous SNP	gene:Bo1g153350:PAC:gene:Bo1g153350:exon1:c-T453C:p-N151N,	C1	42838032	A	G	-	-
synonymous SNP	gene:Bo1g153350:PAC:gene:Bo1g153350:exon1:c-C432T:p-A144A,	C1	42838053	G	A	-	-
stop-gain SNP	gene:Bo1g153350:PAC:gene:Bo1g153350:exon1:c-C406T:p-Q136X,	C1	42838079	G	A	-	-
nonsynonymous SNP	gene:Bo1g153380:PAC:gene:Bo1g153380:exon1:c-C20T:p-P7L,	C1	42846316	C	-	T	C
nonsynonymous SNP	gene:Bo1g153380:PAC:gene:Bo1g153380:exon1:c-C38T:p-P13L,	C1	42846334	C	-	T	C
nonsynonymous SNP	gene:Bo1g153380:PAC:gene:Bo1g153380:exon1:c-T61C:p-F21L,	C1	42846357	T	-	T	T
synonymous SNP	gene:Bo1g153380:PAC:gene:Bo1g153380:exon1:c-C174T:p-S58S,	C1	42846470	C	-	C	C
synonymous SNP	gene:Bo1g153380:PAC:gene:Bo1g153380:exon1:c-T180C:p-H60H,	C1	42846476	T	-	C	T
nonsynonymous SNP	gene:Bo1g153380:PAC:gene:Bo1g153380:exon1:c-G184A:p-A62T,	C1	42846480	G	-	A	G
nonsynonymous SNP	gene:Bo1g153380:PAC:gene:Bo1g153380:exon1:c-C185A:p-A62E,	C1	42846481	C	-	A	C
nonsynonymous SNP	gene:Bo1g153380:PAC:gene:Bo1g153380:exon1:c-C214T:p-L72F,	C1	42846510	C	-	T	C
nonsynonymous SNP	gene:Bo1g153380:PAC:gene:Bo1g153380:exon1:c-T233G:p-I78S,	C1	42846529	T	-	G	T
synonymous SNP	gene:Bo1g153380:PAC:gene:Bo1g153380:exon1:c-C243A:p-I81I,	C1	42846539	C	-	C	C
synonymous SNP	gene:Bo1g153380:PAC:gene:Bo1g153380:exon1:c-C255A:p-I85I,	C1	42846551	C	-	A	C
synonymous SNP	gene:Bo1g153380:PAC:gene:Bo1g153380:exon1:c-A285C:p-I95I,	C1	42846581	A	-	C	A
synonymous SNP	gene:Bo1g153380:PAC:gene:Bo1g153380:exon1:c-A360C:p-S120S,	C1	42846656	A	-	A	A
synonymous SNP	gene:Bo1g153380:PAC:gene:Bo1g153380:exon1:c-C363T:p-S121S,	C1	42846659	C	-	C	C
synonymous SNP	gene:Bo1g153380:PAC:gene:Bo1g153380:exon1:c-C372T:p-L124L,	C1	42846668	C	-	C	C
synonymous SNP	gene:Bo1g153380:PAC:gene:Bo1g153380:exon1:c-C390T:p-I130I,	C1	42846686	C	-	C	C
nonsynonymous SNP	gene:Bo1g153380:PAC:gene:Bo1g153380:exon1:c-G408T:p-E136D,	C1	42846704	G	-	G	G
nonsynonymous SNP	gene:Bo1g153380:PAC:gene:Bo1g153380:exon1:c-A412G:p-S138G,	C1	42846708	A	-	A	A
nonsynonymous SNP	gene:Bo1g153380:PAC:gene:Bo1g153380:exon1:c-C541G:p-Q181E,	C1	42846837	C	-	C	C
synonymous SNP	gene:Bo1g153380:PAC:gene:Bo1g153380:exon1:c-C547T:p-L183L,	C1	42846843	C	T	-	-
synonymous SNP	gene:Bo1g153380:PAC:gene:Bo1g153380:exon1:c-A549G:p-L183L,	C1	42846845	A	G	-	-
synonymous SNP	gene:Bo1g153380:PAC:gene:Bo1g153380:exon1:c-T552A:p-A184A,	C1	42846848	T	A	T	T
synonymous SNP	gene:Bo1g153380:PAC:gene:Bo1g153380:exon1:c-C561A:p-A187A,	C1	42846857	C	A	-	C
nonsynonymous SNP	gene:Bo1g153380:PAC:gene:Bo1g153380:exon1:c-G585T:p-K195N,	C1	42846881	G	T	-	-
nonsynonymous SNP	gene:Bo1g153380:PAC:gene:Bo1g153380:exon2:c-T713C:p-L238S,	C1	42847109	T	-	T	T
synonymous SNP	gene:Bo1g153380:PAC:gene:Bo1g153380:exon2:c-T717G:p-R239R,	C1	42847113	T	-	T	T
synonymous SNP	gene:Bo1g153380:PAC:gene:Bo1g153380:exon2:c-G765A:p-G255G,	C1	42847161	G	A	-	-
synonymous SNP	gene:Bo1g153380:PAC:gene:Bo1g153380:exon2:c-C807T:p-F269F,	C1	42847203	C	T	-	-
nonsynonymous SNP	gene:Bo1g153380:PAC:gene:Bo1g153380:exon2:c-T823A:p-S275T,	C1	42847219	T	-	T	T
synonymous SNP	gene:Bo1g153380:PAC:gene:Bo1g153380:exon2:c-G825T:p-S275S,	C1	42847221	G	-	G	G
nonsynonymous SNP	gene:Bo1g153380:PAC:gene:Bo1g153380:exon2:c-T832C:p-Y278H,	C1	42847228	T	C	-	-
nonsynonymous SNP	gene:Bo1g153380:PAC:gene:Bo1g153380:exon2:c-A844C:p-M282L,	C1	42847240	A	C	A	-
nonsynonymous SNP	gene:Bo1g153380:PAC:gene:Bo1g153380:exon2:c-C892T:p-H298Y,	C1	42847288	C	T	-	-
nonsynonymous SNP	gene:Bo1g153380:PAC:gene:Bo1g153380:exon2:c-C916A:p-Q306K,	C1	42847312	C	-	C	C
synonymous SNP	gene:Bo1g153380:PAC:gene:Bo1g153380:exon2:c-T930C:p-S310S,	C1	42847326	T	-	T	T
nonsynonymous SNP	gene:Bo1g153380:PAC:gene:Bo1g153380:exon2:c-C937A:p-L313I,	C1	42847333	C	-	C	C
nonsynonymous SNP	gene:Bo1g153380:PAC:gene:Bo1g153380:exon2:c-T938C:p-L313P,	C1	42847334	T	-	T	T
synonymous SNP	gene:Bo1g153380:PAC:gene:Bo1g153380:exon2:c-C999T:p-D333D,	C1	42847395	C	C	-	-
synonymous SNP	gene:Bo1g153380:PAC:gene:Bo1g153380:exon2:c-T1032C:p-D344D,	C1	42847428	T	-	T	T
nonsynonymous SNP	gene:Bo1g153380:PAC:gene:Bo1g153380:exon2:c-C1033G:p-R345G,	C1	42847429	C	C	-	-
nonsynonymous SNP	gene:Bo1g153380:PAC:gene:Bo1g153380:exon2:c-C1069G:p-L357V,	C1	42847465	C	-	C	C
nonsynonymous SNP	gene:Bo1g153380:PAC:gene:Bo1g153380:exon2:c-T1070G:p-L357R,	C1	42847466	T	-	T	T
nonsynonymous SNP	gene:Bo1g153380:PAC:gene:Bo1g153380:exon2:c-C1081G:p-H361D,	C1	42847477	C	C	-	-
nonsynonymous SNP	gene:Bo1g153380:PAC:gene:Bo1g153380:exon2:c-C1114A:p-R372S,	C1	42847510	C	-	C	C
nonsynonymous SNP	gene:Bo1g153380:PAC:gene:Bo1g153380:exon2:c-G1144C:p-D382H,	C1	42847540	G	C	-	-
nonsynonymous SNP	gene:Bo1g153380:PAC:gene:Bo1g153380:exon2:c-C1174T:p-R392C,	C1	42847570	C	-	T	C
nonsynonymous SNP	gene:Bo1g153380:PAC:gene:Bo1g153380:exon2:c-C1186G:p-Q396E,	C1	42847582	C	C	-	-
nonsynonymous SNP	gene:Bo1g153380:PAC:gene:Bo1g153380:exon2:c-G1242C:p-K414N,	C1	42847638	G	C	G	G
nonsynonymous SNP	gene:Bo1g153380:PAC:gene:Bo1g153380:exon2:c-T1268C:p-V423A,	C1	42847664	T	T	-	-
nonsynonymous SNP	gene:Bo1g153380:PAC:gene:Bo1g153380:exon2:c-G1399A:p-G467S,	C1	42847795	G	-	G	G
nonsynonymous SNP	gene:Bo1g153380:PAC:gene:Bo1g153380:exon2:c-A1419T:p-Q473H,	C1	42847815	A	T	A	A
synonymous SNP	gene:Bo1g153380:PAC:gene:Bo1g153380:exon2:c-C1443T:p-H481H,	C1	42847839	C	T	C	C
synonymous SNP	gene:Bo1g153380:PAC:gene:Bo1g153380:exon2:c-A1446T:p-I482I,	C1	42847842	A	A	-	-
nonsynonymous SNP	gene:Bo1g153380:PAC:gene:Bo1g153380:exon2:c-A1462T:p-N488Y,	C1	42847858	A	T	A	-
nonsynonymous SNP	gene:Bo1g153380:PAC:gene:Bo1g153380:exon2:c-A1466T:p-E489V,	C1	42847862	A	T	A	-
nonsynonymous SNP	gene:Bo1g153380:PAC:gene:Bo1g153380:exon2:c-G1467T:p-E489D,	C1	42847863	G	T	G	-
nonsynonymous SNP	gene:Bo1g153380:PAC:gene:Bo1g153380:exon2:c-T1468A:p-W490R,	C1	42847864	T	A	T	-
nonsynonymous SNP	gene:Bo1g153380:PAC:gene:Bo1g153380:exon2:c-A1472T:p-K491I,	C1	42847868	A	T	A	-
nonsynonymous SNP	gene:Bo1g153380:PAC:gene:Bo1g153380:exon2:c-T1484C:p-V495A,	C1	42847880	T	T	-	-
nonsynonymous SNP	gene:Bo1g153380:PAC:gene:Bo1g153380:exon2:c-C1549T:p-L517F,	C1	42847945	C	-	C	C
nonsynonymous SNP	gene:Bo1g153380:PAC:gene:Bo1g153380:exon2:c-C1556G:p-S519C,	C1	42847952	C	C	-	-
synonymous SNP	gene:Bo1g153380:PAC:gene:Bo1g153380:exon2:c-C1564A:p-R522R,	C1	42847960	C	A	-	-
nonsynonymous SNP	gene:Bo1g153380:PAC:gene:Bo1g153380:exon2:c-G1565C:p-R522P,	C1	42847961	G	C	-	-
synonymous SNP	gene:Bo1g153380:PAC:gene:Bo1g153380:exon2:c-G1566T:p-R522R,	C1	42847962	G	T	-	-
nonsynonymous SNP	gene:Bo1g153380:PAC:gene:Bo1g153380:exon2:c-G1570C:p-D524H,	C1	42847966	G	C	G	G
nonsynonymous SNP	gene:Bo1g153380:PAC:gene:Bo1g153380:exon2:c-T1577G:p-I526S,	C1	42847973	T	-	T	T
synonymous SNP	gene:Bo1g153380:PAC:gene:Bo1g153380:exon2:c-T1602G:p-L534L,	C1	42847998	T	G	T	T
nonsynonymous SNP	gene:Bo1g153380:PAC:gene:Bo1g153380:exon2:c-G1631C:p-S544T,	C1	42848027	G	C	-	-
synonymous SNP	gene:Bo1g153380:PAC:gene:Bo1g153380:exon2:c-A1641T:p-G547G,	C1	42848037	A	A	-	-
nonsynonymous SNP	gene:Bo1g153380:PAC:gene:Bo1g153380:exon2:c-A1665C:p-K555N,	C1	42848061	A	A	-	-
nonsynonymous SNP	gene:Bo1g153380:PAC:gene:Bo1g153380:exon2:c-C1673T:p-T558I,	C1	42848069	C	C	-	-
nonsynonymous SNP	gene:Bo1g153380:PAC:gene:Bo1g153380:exon2:c-G1687T:p-A563S,	C1	42848083	G	-	G	G
nonsynonymous SNP	gene:Bo1g153380:PAC:gene:Bo1g153380:exon2:c-C1700A:p-A567E,	C1	42848096	C	C	-	-
nonsynonymous SNP	gene:Bo1g153380:PAC:gene:Bo1g153380:exon3:c-A1708G:p-R570G,	C1	42848185	A	-	A	A
nonsynonymous SNP	gene:Bo1g153380:PAC:gene:Bo1g153380:exon3:c-A1726G:p-M576V,	C1	42848203	A	G	-	-
nonsynonymous SNP	gene:Bo1g153380:PAC:gene:Bo1g153380:exon3:c-T1727A:p-M576K,	C1	42848204	T	C	-	T
nonsynonymous SNP	gene:Bo1g153380:PAC:gene:Bo1g153380:exon3:c-T1731A:p-F577L,	C1	42848208	T	A	T	T
nonsynonymous SNP	gene:Bo1g153380:PAC:gene:Bo1g153380:exon3:c-G1732C:p-D578H,	C1	42848209	G	C	G	-
nonsynonymous SNP	gene:Bo1g153380:PAC:gene:Bo1g153380:exon3:c-G1750C:p-V584L,	C1	42848227	G	G	-	-
synonymous SNP	gene:Bo1g153380:PAC:gene:Bo1g153380:exon3:c-G1758A:p-E586E,	C1	42848235	G	G	-	-
synonymous SNP	gene:Bo1g153380:PAC:gene:Bo1g153380:exon3:c-G1800A:p-L600L,	C1	42848277	G	A	-	-
nonsynonymous SNP	gene:Bo1g153380:PAC:gene:Bo1g153380:exon3:c-G1801A:p-E601K,	C1	42848278	G	A	-	-
nonsynonymous SNP	gene:Bo1g153380:PAC:gene:Bo1g153380:exon3:c-A1803C:p-E601D,	C1	42848280	A	C	-	-
nonsynonymous SNP	gene:Bo1g153380:PAC:gene:Bo1g153380:exon3:c-A1808G:p-E603G,	C1	42848285	A	G	-	-
nonsynonymous SNP	gene:Bo1g153380:PAC:gene:Bo1g153380:exon3:c-G1811C:p-R604P,	C1	42848288	G	C	-	-
nonsynonymous SNP	gene:Bo1g153380:PAC:gene:Bo1g153380:exon3:c-G1813T:p-A605S,	C1	42848290	G	T	-	-
nonsynonymous SNP	gene:Bo1g153380:PAC:gene:Bo1g153380:exon3:c-T1827A:p-D609E,	C1	42848304	T	A	-	-
nonsynonymous SNP	gene:Bo1g153380:PAC:gene:Bo1g153380:exon3:c-T1841A:p-F614Y,	C1	42848318	T	-	T	A
nonsynonymous SNP	gene:Bo1g153380:PAC:gene:Bo1g153380:exon3:c-A1884T:p-K628N,	C1	42848361	A	-	A	A
nonsynonymous SNP	gene:Bo1g153380:PAC:gene:Bo1g153380:exon3:c-A1912G:p-N638D,	C1	42848389	A	G	-	-
synonymous SNP	gene:Bo1g153380:PAC:gene:Bo1g153380:exon3:c-G1932A:p-E644E,	C1	42848409	G	A	-	-
nonsynonymous SNP	gene:Bo1g153380:PAC:gene:Bo1g153380:exon3:c-T1948A:p-S650T,	C1	42848425	T	A	-	-
nonsynonymous SNP	gene:Bo1g153380:PAC:gene:Bo1g153380:exon3:c-C1949T:p-S650F,	C1	42848426	C	T	-	C
nonsynonymous SNP	gene:Bo1g153380:PAC:gene:Bo1g153380:exon3:c-C1954T:p-H652Y,	C1	42848431	C	A	-	C
nonsynonymous SNP	gene:Bo1g153380:PAC:gene:Bo1g153380:exon3:c-A1955T:p-H652L,	C1	42848432	A	T	-	A
nonsynonymous SNP	gene:Bo1g153380:PAC:gene:Bo1g153380:exon3:c-A1984G:p-R662G,	C1	42848461	A	-	A	A
synonymous SNP	gene:Bo1g153380:PAC:gene:Bo1g153380:exon3:c-A1989T:p-T663T,	C1	42848466	A	-	A	A
nonsynonymous SNP	gene:Bo1g153380:PAC:gene:Bo1g153380:exon4:c-C1993G:p-P665A,	C1	42848599	C	G	-	C
nonsynonymous SNP	gene:Bo1g153380:PAC:gene:Bo1g153380:exon4:c-C1994T:p-P665L,	C1	42848600	C	T	-	C
synonymous SNP	gene:Bo1g153380:PAC:gene:Bo1g153380:exon4:c-T2016G:p-V672V,	C1	42848622	T	-	T	T
nonsynonymous SNP	gene:Bo1g153380:PAC:gene:Bo1g153380:exon4:c-T2051C:p-F684S,	C1	42848657	T	-	C	C
nonsynonymous SNP	gene:Bo1g153380:PAC:gene:Bo1g153380:exon4:c-A2158G:p-N720D,	C1	42848764	A	-	A	A
nonsynonymous SNP	gene:Bo1g153380:PAC:gene:Bo1g153380:exon4:c-G2377T:p-D793Y,	C1	42848983	G	T	-	-
nonsynonymous SNP	gene:Bo1g153380:PAC:gene:Bo1g153380:exon4:c-G2465A:p-R822H,	C1	42849071	G	-	G	G
nonsynonymous SNP	gene:Bo1g153380:PAC:gene:Bo1g153380:exon4:c-A2572G:p-K858E,	C1	42849178	A	G	A	-
nonsynonymous SNP	gene:Bo1g153380:PAC:gene:Bo1g153380:exon4:c-A2576C:p-Y859S,	C1	42849182	A	C	A	-
nonsynonymous SNP	gene:Bo1g153380:PAC:gene:Bo1g153380:exon4:c-C2594A:p-T865N,	C1	42849200	C	C	-	-
nonsynonymous SNP	gene:Bo1g153380:PAC:gene:Bo1g153380:exon4:c-C2605G:p-Q869E,	C1	42849211	C	C	-	-
nonsynonymous SNP	gene:Bo1g153380:PAC:gene:Bo1g153380:exon5:c-A2709C:p-R903S,	C1	42849344	A	C	-	-
synonymous SNP	gene:Bo1g153380:PAC:gene:Bo1g153380:exon5:c-T2715C:p-F905F,	C1	42849350	T	C	-	-
stop-gain SNP	gene:Bo1g153380:PAC:gene:Bo1g153380:exon5:c-G2728T:p-E910X,	C1	42849363	G	T	-	-
-: No SNP was detected at this site

## Sheet: Table S8B
Variant types	Variation information	Chr.	Position	Ref	09-211	09-222	96-100
synonymous SNV	gene:Bo4g173780:PAC:gene:Bo4g173780:exon9:c-C1215T:p-S405S,	C4	46385523	C	-	T	-
-: No SNP was detected at this site
